# Supplementary material for: Escherichia coli Deletion Mutants Illuminate Trade-Offs between Growth Rate and Flux through a Foreign Anabolic Pathway
Source: PLoS One. 2014 Feb 4;9(2):e88159. doi: 10.1371/journal.pone.0088159 (PMC3913754; doi:10.1371/journal.pone.0088159)
Supplement: Table S2 — Lux BW25113 parameters. The parental lux/BW25113 control strain was used to seed the wells of a 384 well microtiter plate. Each of the micro-cultures was propagated three times, the luminescence and optical density at 600 nm were measured every 30 minutes, and the growth and light emission parameters (see Table S1 Legend) were calculated. (XLSX) [file pone.0088159.s002.xlsx]

## Sheet: Sheet1
Replicate 1									Replicate 2									Replicate 3										Average	St Err	Average	St Err	Average	St Err	Average	St Err		average		average		max V OD	corrected
KF10d	max V OD	int OD	int lum	max OD	max lum	max lum/max OD			KF10p	max V OD	int OD	int lum	max OD	max lum	max lum/max OD			KF10ae	max V OD	int OD	int lum	max OD	max lum	max lum/max OD			Average	int OD		int lum		max OD		max lum			max V OD	std error	lum/OD	std error	Correction	max V OD
A1	0.864	59275.9	2483951400	0.49	57511	117369			A1	0.858	60508.2	2374063200	0.509	50216	98656.2			A1	0.951	60208.2	2048985000	0.536	50359	93953.4			A1	59997.4	371.012	2302333200	1.30586e+08	0.511667	0.0133458	52695.3	2408.19		0.891	0.03005	103326	7151.58	0.740584	0.65986
A2	0.808	58191.8	2385522900	0.478	52650	110146			A2	0.794	57759.9	2349150300	0.484	46994	97095			A2	0.909	60561.1	2006751600	0.534	46699	87451.3			A2	58837.6	870.719	2247141600	1.20653e+08	0.498667	0.0177514	48781	1936.37		0.837	0.0362261	98230.9	6576.09	0.740584	0.619869
A3	0.787	56951.9	2344897800	0.487	52169	107123			A3	0.769	56824.2	2435315400	0.486	50006	102893			A3	0.825	59557.9	2207535300	0.532	51150	96146.6			A3	57778	890.728	2329249500	6.62183e+07	0.501667	0.0151694	51108.3	624.752		0.793667	0.0165059	102054	3196.3	0.740584	0.587777
A4	0.768	56179.5	2185330500	0.464	47561	102502			A4	0.773	57818.2	2266038900	0.487	45248	92911.7			A4	0.811	58169.9	2098514700	0.514	48276	93922.2			A4	57389.2	613.303	2183294700	4.83708e+07	0.488333	0.0144491	47028.3	913.783		0.784	0.0135769	96445.3	3042.42	0.740584	0.580618
A5	0.799	55253.2	2267800200	0.465	50105	107753			A5	0.771	54695.2	2176379100	0.464	43639	94049.6			A5	0.844	57471.8	2005164900	0.515	47017	91295.1			A5	55806.8	847.941	2149781400	7.69738e+07	0.481333	0.0168358	46920.3	1867.2		0.804667	0.0212629	97699.1	5089.28	0.740584	0.595923
A6	0.762	54067.7	2255838300	0.453	49033	108241			A6	0.709	54925.1	2314316700	0.468	45307	96809.8			A6	0.774	56637.1	2145825000	0.497	50494	101598			A6	55210	755.275	2238660000	4.93919e+07	0.472667	0.0129142	48278	1544.21		0.748333	0.0199694	102216	3314.24	0.740584	0.554204
A7	1.444	69159	1641150900	0.635	48601	76537			A7	0.777	57401.2	2081795400	0.484	40945	84597.1			A7	0.776	58075.6	2067540300	0.504	47662	94567.5			A7	61545.2	3811.84	1930162200	1.44564e+08	0.541	0.0473533	45736	2410.79		0.999	0.2225	85233.9	5214.67	0.740584	0.739843
A8	0.666	54334.6	1804062600	0.439	37102	84514.8			A8	0.777	58000.9	2004059700	0.486	37253	76652.3			A8	0.851	60778.8	1995414300	0.533	44256	83031.9			A8	57704.8	1866.16	1934512200	6.52725e+07	0.486	0.0271355	39537	2359.9		0.764667	0.0537598	81399.7	2411.99	0.740584	0.5663
A9	0.741	54951.3	2194737300	0.453	48723	107556			A9	0.784	56101.2	2242365300	0.469	45175	96322			A9	0.839	57112.4	2036167200	0.5	47863	95726			A9	56055	624.279	2157756600	6.233e+07	0.474	0.0137961	47253.7	1068.57		0.788	0.0283608	99868.1	3847.95	0.740584	0.58358
A10	0.731	56966.6	1895256900	0.471	40985	87017			A10	0.796	60914.2	2027342700	0.521	38336	73581.6			A10	0.932	63685.7	1950551100	0.558	41774	74863.8			A10	60522.2	1949.52	1957716900	3.82979e+07	0.516667	0.025208	40365	1039.75		0.819667	0.0592181	78487.5	4280.8	0.740584	0.607032
A11	0.816	63507	2171017800	0.519	48115	92707.1			A11	0.8	62243.2	2146860000	0.514	44696	86957.2			A11	0.844	60281.2	2131183800	0.522	50141	96055.6			A11	62010.5	938.446	2149687200	1.15856e+07	0.518333	0.00233333	47650.7	1588.89		0.82	0.0128582	91906.6	2656.79	0.740584	0.607279
A12	0.955	64546.8	2318921100	0.546	55869	102324			A12	0.792	65831.2	2276573400	0.555	49834	89791			A12	0.901	61839.8	2080788300	0.53	50220	94754.7			A12	64072.6	1176.36	2225427600	7.33456e+07	0.543667	0.00731057	51974.3	1950.52		0.882667	0.0479386	95623.3	3643.99	0.740584	0.653689
A13	1.023	68395.2	2172918600	0.579	55744	96276.3			A13	1.261	80133.8	2135608200	0.747	47389	63439.1			A13	0.844	59846.8	1924326900	0.508	44781	88151.6			A13	69458.6	5880.41	2077617900	7.73986e+07	0.611333	0.0708622	49304.7	3306.52		1.04267	0.120778	82622.3	9874.22	0.740584	0.772182
A14	0.902	63290.6	1921176000	0.536	44725	83442.2			A14	0.994	66940.1	1856190600	0.588	37944	64530.6			A14	0.984	62655.7	1804275900	0.553	39356	71168.2			A14	64295.5	1334.97	1860547500	3.38164e+07	0.559	0.015308	40675	2065.62		0.96	0.0291433	73047	5539.53	0.740584	0.710961
A15	0.862	57263.1	2410878600	0.486	56962	117206			A15	0.765	55572.4	2246508900	0.471	47633	101132			A15	0.772	55080.9	2027027700	0.48	47466	98887.5			A15	55972.1	660.904	2228138400	1.11188e+08	0.479	0.0043589	50687	3137.87		0.799667	0.0312321	105742	5768.56	0.740584	0.59222
A16	0.765	56605.4	2151746100	0.472	49362	104581			A16	0.826	56973.1	2083868100	0.49	43341	88451			A16	0.951	61719.8	1824338700	0.544	39289	72222.4			A16	58432.8	1646.96	2019984300	9.9766e+07	0.502	0.0216333	43997.3	2926.28		0.847333	0.0547428	88418	9340.99	0.740584	0.627522
A17	0.92	60483.8	2312039700	0.517	56514	109311			A17	0.762	54595.4	2233598400	0.465	48072	103381			A17	0.791	55510.7	1959585300	0.485	45608	94037.1			A17	56863.3	1829.41	2168407800	1.06838e+08	0.489	0.0151438	50064.7	3302.18		0.824333	0.0485604	102243	4445.85	0.740584	0.610488
A18	0.947	62877.8	2075547600	0.535	49088	91753.3			A18	0.787	56299.9	2125320300	0.481	45143	93852.4			A18	0.753	56656.2	1956777300	0.49	43873	89536.7			A18	58611.3	2135.73	2052548400	4.99947e+07	0.502	0.0167033	46034.7	1570.07		0.829	0.0598108	91714.1	1245.98	0.740584	0.613944
A19	0.934	63453.6	1745882100	0.521	40530	77792.7			A19	1.029	65416.9	1998655200	0.551	39878	72373.9			A19	0.949	64200.2	2081267100	0.552	42706	77365.9			A19	64356.9	572.136	1941934800	1.00886e+08	0.541333	0.0101708	41038	854.974		0.970667	0.0294863	75844.2	1739.52	0.740584	0.71886
A20	0.905	60608.1	2085796800	0.504	48693	96613.1			A20	0.779	55507.9	2165323500	0.472	46796	99144.1			A20	0.835	57969.4	2077197300	0.509	48436	95159.1			A20	58028.5	1472.57	2109439200	2.80522e+07	0.495	0.0115902	47975	594.15		0.839667	0.0364478	96972.1	1164.27	0.740584	0.621844
A21	0.921	62673.1	1980941400	0.519	46274	89159.9			A21	0.821	58471.7	2095226100	0.503	45503	90463.2			A21	0.813	56830.3	2033786700	0.502	47970	95557.8			A21	59325.1	1739.8	2036651400	3.30222e+07	0.508	0.00550757	46582.3	728.657		0.851667	0.0347435	91727	1952	0.740584	0.630731
A22	0.883	60373.5	2105610300	0.504	49284	97785.7			A22	0.839	57695.4	2348174700	0.494	53292	107879			A22	0.916	58498.3	2035538100	0.512	50157	97962.9			A22	58855.7	793.499	2163107700	9.47187e+07	0.503333	0.00520683	50911	1216.88		0.879333	0.0223035	101209	3335.14	0.740584	0.65122
A23	0.938	62819.3	2165202000	0.51	52677	103288			A23	0.936	63469.6	2462337900	0.534	58126	108850			A23	0.925	61187.1	2144389500	0.529	53741	101590			A23	62492	678.913	2257309800	1.0269e+08	0.524333	0.00731057	54848	1667.53		0.933	0.00404145	104576	2192.58	0.740584	0.690965
A24	1.14	68367.9	2259470700	0.574	55742	97111.5			A24	1.18	66851.7	2667496500	0.579	76948	132898			A24	1.102	63853	2235080700	0.559	61648	110283			A24	66357.5	1326.54	2387349300	1.4025e+08	0.570667	0.00600925	64779.3	6318.69		1.14067	0.0225191	113431	10449.9	0.740584	0.844759
B1	0.828	54336.2	2123197200	0.459	45673	99505.4			B1	0.761	54187.3	2234295000	0.466	44578	95660.9			B1	0.853	57419.6	1990791900	0.512	47569	92908.2			B1	55314.4	1053.52	2116094700	7.03829e+07	0.479	0.0166233	45940	873.687		0.814	0.0274651	96024.9	1913.13	0.740584	0.602835
B2	0.792	53131	2285606700	0.465	46787	100617			B2	0.776	54923.2	2205531900	0.496	41298	83262.1			B2	0.809	57417.9	1837093500	0.517	38732	74916.8			B2	55157.4	1243.07	2109410700	1.38107e+08	0.492667	0.0151033	42272.3	2375.76		0.792333	0.00952774	86265.4	7569.5	0.861677	0.682735
B3	0.642	49950.3	2117612700	0.434	42440	97788			B3	0.739	55732.2	2234828700	0.494	40253	81483.8			B3	0.777	58753.5	2073134700	0.532	40810	76710.5			B3	54812	2582.6	2141858700	4.82256e+07	0.486667	0.0285268	41167.7	656.172		0.719333	0.0401926	85327.5	6380.84	0.861677	0.619833
B4	0.664	50642.2	2296720800	0.442	46804	105891			B4	0.669	51244.4	2395818000	0.458	45328	98969.4			B4	0.769	53596.2	2170784700	0.49	47103	96128.6			B4	51827.6	901.22	2287774500	6.51153e+07	0.463333	0.0141107	46411.7	548.665		0.700667	0.0341971	100330	2899.21	0.861677	0.603748
B5	0.654	51687	2121021900	0.444	40826	91950.5			B5	0.663	51624.2	2376064800	0.454	44462	97933.9			B5	0.789	54902.7	2160273600	0.492	46159	93819.1			B5	52738	1082.52	2219120100	7.92862e+07	0.463333	0.0146211	43815.7	1573.06		0.702	0.0435775	94567.8	1767.38	0.861677	0.604897
B6	0.699	53466.1	2017690200	0.455	41125	90384.6			B6	0.658	54207.4	2274174900	0.467	42137	90229.1			B6	0.779	53786.9	2121201000	0.485	45624	94070.1			B6	53820.1	214.622	2137688700	7.44983e+07	0.469	0.0087178	42962	1362.68		0.712	0.0355293	91561.3	1255.21	0.861677	0.613514
B7	0.642	49624.5	2107319400	0.426	42265	99213.6			B7	0.609	47458.4	2203640100	0.421	41405	98349.2			B7	0.709	51299.3	2055851100	0.459	42839	93331.2			B7	49460.7	1111.77	2122270200	4.3313e+07	0.435333	0.011921	42169.7	416.695		0.653333	0.0294184	96964.6	1833.8	0.861677	0.562962
B8	0.623	49093.6	2047190400	0.415	39605	95433.7			B8	0.613	47932.8	2160983700	0.413	39295	95145.3			B8	0.772	54878.4	2082944700	0.484	43734	90359.5			B8	50634.9	2148.03	2097039600	3.35968e+07	0.437333	0.0233405	40878	1430.8		0.669333	0.0514144	93646.2	1645.44	0.861677	0.576749
B9	0.569	48250.1	1682377200	0.406	32172	79241.4			B9	0.677	52553.5	1979800200	0.455	34930	76769.2			B9	0.857	58470.8	2044760400	0.514	40557	78904.7			B9	53091.5	2962.69	1902312600	1.11555e+08	0.458333	0.0312214	35886.3	2467.32		0.701	0.084	78305.1	774.058	0.861677	0.604036
B10	0.614	50839.8	1900689300	0.422	37035	87760.7			B10	0.628	49583.5	1983662100	0.428	35757	83544.4			B10	0.744	54253.1	1886383800	0.472	39313	83290.3			B10	51558.8	1395.1	1923578400	3.03244e+07	0.440667	0.0157621	37368.3	1039.97		0.662	0.0411987	84865.1	1449.64	0.861677	0.57043
B11	0.636	51521.8	1954948500	0.432	39986	92560.2			B11	0.638	52618.3	1954906200	0.458	35749	78054.6			B11	0.761	54983.7	1938706200	0.481	41986	87289			B11	53041.3	1021.48	1949520300	5.40706e+06	0.457	0.0141539	39240.3	1838.66		0.678333	0.0413374	85967.9	4239.18	0.861677	0.584504
B12	0.659	52977.6	2005776000	0.444	40727	91727.5			B12	0.739	61745.6	1976685300	0.528	36343	68831.4			B12	0.673	53658.1	1846124100	0.462	37359	80863.6			B12	56127.1	2816.1	1942861800	4.90924e+07	0.478	0.0255343	38143	1324.87		0.690333	0.0246667	80474.2	6612.38	0.861677	0.594844
B13	0.759	57590.9	1914665400	0.489	40013	81826.2			B13	0.79	71611.8	1844107200	0.612	34452	56294.1			B13	0.743	55335.2	1918202400	0.473	40244	85082.5			B13	61512.6	5091.41	1892325000	2.41305e+07	0.524667	0.0439103	38236.3	1893.34		0.764	0.0137961	74400.9	9102.07	0.861677	0.658321
B14	0.763	57091.1	1710306000	0.485	34529	71193.8			B14	0.755	57813.8	1786243500	0.502	34066	67860.6			B14	0.81	58123.8	1793256300	0.503	37767	75083.5			B14	57676.2	305.959	1763268600	2.65586e+07	0.496667	0.00584047	35454	1164.2		0.776	0.0171561	71379.3	2087.14	0.861677	0.668661
B15	0.625	53715.9	1703154600	0.446	33287	74634.5			B15	0.73	59376.4	1907982900	0.511	34056	66645.8			B15	0.783	58952	2333387700	0.515	45686	88710.7			B15	57348.1	1820.24	1981508400	1.8561e+08	0.490667	0.0223632	37676.3	4010.98		0.712667	0.0464268	76663.7	6449.88	0.861677	0.614088
B16	0.664	50395.9	2020418100	0.434	40702	93783.4			B16	0.695	51348	2062845900	0.447	38433	85979.9			B16	0.679	51887.6	2034859500	0.458	41887	91456.3			B16	51210.5	436.084	2039374500	1.24542e+07	0.446333	0.00693622	40340.7	1013.32		0.679333	0.00895048	90406.5	2313.03	0.861677	0.585366
B17	0.678	51499.6	2031055200	0.435	41221	94760.9			B17	0.664	51516.4	2138481000	0.441	40629	92129.3			B17	0.709	52043	1969561800	0.457	40782	89238.5			B17	51686.3	178.415	2046366000	4.936e+07	0.444333	0.00656591	40877.3	177.419		0.683667	0.0132958	92042.9	1594.77	0.861677	0.5891
B18	0.683	53961.7	1753000200	0.446	34647	77683.9			B18	0.772	59454	1888656300	0.501	34942	69744.5			B18	0.869	62799.1	2166581700	0.542	42961	79263.8			B18	58738.3	2576.13	1936079400	1.21723e+08	0.496333	0.0278109	37516.7	2723.5		0.774667	0.0537101	75564.1	2945.31	0.861677	0.667512
B19	0.801	56320.2	1917135000	0.471	40685	86380			B19	0.704	52293	2046330000	0.446	40191	90114.3			B19	0.814	56522.1	1977291000	0.492	42982	87361.8			B19	55045.1	1377.29	1980252000	3.73248e+07	0.469667	0.0132958	41286	859.907		0.773	0.0347035	87952.1	1117.67	0.861677	0.666076
B20	0.711	56117.8	1680771600	0.467	34121	73064.2			B20	0.749	56161.2	1970281800	0.476	36950	77626.1			B20	0.844	61276.1	2079532800	0.527	42375	80408			B20	57851.7	1712.27	1910195400	1.18968e+08	0.49	0.0186815	37815.3	2421.69		0.768	0.0395517	77032.8	2140.61	0.861677	0.661768
B21	0.73	55716.5	1701923400	0.467	35399	75800.9			B21	0.864	60437.2	1905603300	0.512	36658	71597.7			B21	0.908	62658	2027537100	0.539	41652	77276.4			B21	59603.9	2046.7	1878354600	9.49788e+07	0.506	0.021	37903	1909.41		0.834	0.0535288	74891.7	1701.19	0.861677	0.718639
B22	0.842	58238.7	1994976900	0.494	44296	89668			B22	0.817	56934.6	2192370300	0.489	45849	93760.7			B22	0.854	58610.9	1985286600	0.514	44207	86005.8			B22	57928.1	508.21	2057544600	6.74709e+07	0.499	0.00763763	44784	533.119		0.837667	0.0108985	89811.5	2239.8	0.861677	0.721798
B23	0.862	60207.7	2011555800	0.507	45486	89716			B23	0.902	59056.3	2232250200	0.52	49931	96021.2			B23	0.826	57510.9	1772280900	0.514	40176	78163.4			B23	58925	781.252	2005362300	1.32818e+08	0.513667	0.00375648	45197.7	2819.71		0.863333	0.0219494	87966.9	5228.74	0.861677	0.743914
B24	1.148	66689.6	2134368900	0.584	52224	89424.7			B24	1.316	69329.1	2407120200	0.629	66064	105030			B24	0.996	62577.7	2132775000	0.552	55327	100230			B24	66198.8	1964.34	2224754700	9.11839e+07	0.588333	0.0223333	57871.7	4192.97		1.15333	0.0924145	98228.3	4614.78	0.740584	0.85414
C1	0.732	54218.8	2184761700	0.464	47012	101319			C1	0.755	55645.7	2341154700	0.483	45585	94378.9			C1	0.901	58868.2	1944388800	0.519	45590	87842			C1	56244.2	1375.12	2156768400	1.15388e+08	0.488667	0.016128	46062.3	474.836		0.796	0.0529182	94513.3	3891.04	0.740584	0.589505
C2	0.681	50886.6	2178874800	0.44	43789	99520.5			C2	0.752	54084.6	2233376100	0.472	41582	88097.5			C2	0.828	58368.6	1927783800	0.518	39191	75658.3			C2	54446.6	2167.43	2113344900	9.41051e+07	0.476667	0.0226372	41520.7	1327.68		0.753667	0.0424434	87758.7	6890.49	0.861677	0.649417
C3	0.681	51019.6	2254474800	0.439	44697	101815			C3	0.81	58726.1	2244623400	0.515	40919	79454.4			C3	0.808	57988.3	2040768900	0.514	42665	83005.8			C3	55911.3	2455.13	2179955700	6.96515e+07	0.489333	0.0251683	42760.3	1091.66		0.766333	0.0426706	88091.9	6937.96	0.946387	0.725248
C4	0.578	47085.5	2334281400	0.402	45559	113331			C4	0.64	50690.4	2467506600	0.438	43193	98614.2			C4	0.74	55793.2	2181132900	0.49	44857	91544.9			C4	51189.7	2526.08	2327640300	8.27356e+07	0.443333	0.025543	44536.3	701.572		0.652667	0.0471923	101163	6416.92	0.946387	0.617675
C5	0.628	50550.5	2223255600	0.437	43295	99073.2			C5	0.667	52028	2269228500	0.459	39357	85745.1			C5	0.731	52865.4	2128617900	0.472	44041	93307.2			C5	51814.6	676.715	2207034000	4.13932e+07	0.456	0.0102144	42231	1453.05		0.675333	0.0300241	92708.5	3859.13	0.946387	0.639127
C6	0.615	47522.7	2056872600	0.406	39393	97027.1			C6	0.683	50407.9	2033850600	0.438	36387	83075.3			C6	0.756	53343.5	2006148600	0.478	41172	86133.9			C6	50424.7	1680.35	2032290600	1.46635e+07	0.440667	0.0208273	38984	1396.37		0.684667	0.0407117	88745.4	4233.91	0.946387	0.64796
C7	0.541	44054.6	1966776300	0.375	37623	100328			C7	0.605	48110.6	2126581200	0.427	37684	88252.9			C7	0.657	48752.3	1952564400	0.441	39203	88895.7			C7	46972.5	1470.64	2015307300	5.5788e+07	0.414333	0.0200776	38170	516.8		0.601	0.033546	92492.2	3922.29	0.946387	0.568779
C8	0.605	48850.8	1907825400	0.41	35796	87307.3			C8	0.633	51392.1	1960644600	0.438	34226	78141.6			C8	0.759	55180.1	2042311500	0.481	40729	84675.7			C8	51807.7	1838.88	1970260500	3.91194e+07	0.443	0.0206478	36917	1959.14		0.665667	0.0473615	83374.8	2724.7	0.946387	0.629978
C9	0.686	51248.6	1746434700	0.436	33174	76087.2			C9	0.638	50128.7	1892536200	0.437	32703	74835.2			C9	0.71	51249.6	1993089600	0.456	39264	86105.3			C9	50875.6	373.485	1877353500	7.16067e+07	0.443	0.00650641	35047	2112.88		0.678	0.021166	79009.2	3566.38	0.946387	0.64165
C10	0.576	48698.2	1695063600	0.414	32726	79048.3			C10	0.579	48036.8	1949263200	0.42	33105	78821.4			C10	0.703	51349.2	1985551200	0.452	39028	86345.1			C10	49361.4	1012.09	1876626000	9.13836e+07	0.428667	0.0117945	34953	2040.44		0.619333	0.0418423	81405	2470.96	0.946387	0.586129
C11	0.559	49806.9	1571608800	0.424	30025	70813.7			C11	0.548	48579.6	1779668100	0.427	30022	70309.1			C11	0.7	51883.8	1895260500	0.463	36206	78198.7			C11	50090.1	964.311	1748845800	9.46927e+07	0.438	0.01253	32084.3	2060.83		0.602333	0.0489365	73107.2	2549.93	0.946387	0.57004
C12	0.703	54823.3	1735976700	0.467	33959	72717.3			C12	0.59	51943.2	1916792100	0.449	33163	73859.7			C12	0.702	50889.4	1841047200	0.444	35987	81051.8			C12	52552	1175.7	1831272000	5.24252e+07	0.453333	0.00698411	34369.7	840.68		0.665	0.0375011	75876.3	2608.69	0.946387	0.629347
C13	0.628	51935.5	1904211000	0.449	38183	85040.1			C13	0.574	51137.9	1804437900	0.453	33668	74322.3			C13	0.693	50603.4	1885738500	0.448	38453	85832.6			C13	51225.6	387.033	1864795800	3.06465e+07	0.45	0.00152753	36768	1551.96		0.631667	0.0344012	81731.7	3711.74	0.946387	0.597801
C14	0.623	51506.3	1804162500	0.441	37623	85312.9			C14	0.597	48798.7	1920215700	0.416	34407	82709.1			C14	0.696	51786.7	1964043900	0.452	40024	88548.7			C14	50697.2	952.706	1896140700	4.76977e+07	0.436333	0.010651	37351.3	1627.17		0.638667	0.0296329	85523.6	1689.02	0.946387	0.604426
C15	0.582	49672.6	1722300300	0.419	33574	80128.9			C15	0.671	52446.9	1823514300	0.45	32051	71224.4			C15	0.713	53377	1998231300	0.467	38632	82723.8			C15	51832.2	1112.66	1848015300	8.05909e+07	0.445333	0.0140515	34752.3	1989.03		0.655333	0.0386192	78025.7	3482.15	0.946387	0.620199
C16	0.628	52981.7	1585326600	0.449	30437	67788.4			C16	0.71	54651.6	1801442700	0.471	31293	66439.5			C16	0.739	53835	2025247500	0.473	38864	82164.9			C16	53822.8	482.112	1804005600	1.27001e+08	0.464333	0.00768838	33531.3	2677.76		0.692333	0.0332382	72130.9	5032.07	0.946387	0.655215
C17	0.561	48982.5	1646375400	0.405	31087	76758			C17	0.642	51964.8	1924957800	0.444	34186	76995.5			C17	0.753	57009.5	2061046800	0.497	40153	80790.7			C17	52652.3	2342.55	1877460000	1.22038e+08	0.448667	0.0266604	35142	2660.42		0.652	0.0556507	78181.4	1306.46	0.946387	0.617044
C18	0.593	49376.3	1680715800	0.415	32501	78315.7			C18	0.672	52675.6	1944734400	0.448	35286	78763.4			C18	0.753	56082.8	2048156100	0.491	40000	81466.4			C18	52711.6	1936.07	1891202100	1.09396e+08	0.451333	0.0220025	35929	2188.52		0.672667	0.0461892	79515.2	984.147	0.946387	0.636603
C19	0.725	53338.8	2030445900	0.446	41167	92302.7			C19	0.698	51735.2	2054685600	0.44	38919	88452.3			C19	0.79	54665.3	1977334200	0.481	42309	87960.5			C19	53246.4	847.089	2020821900	2.2842e+07	0.455667	0.0127845	40798.3	995.818		0.737667	0.0273028	89571.8	1372.79	0.946387	0.698118
C20	0.728	52624	1805886900	0.455	36427	80059.3			C20	0.724	52014.1	1973255400	0.458	37208	81240.2			C20	0.783	54605.4	1962635400	0.492	42126	85622			C20	53081.2	782.209	1913925900	5.41064e+07	0.468333	0.011865	38587	1783.81		0.745	0.0190351	82307.2	1692.09	0.946387	0.705058
C21	0.807	54904.2	1917815400	0.481	40859	84945.9			C21	0.72	52074.4	2094804000	0.459	41784	91032.7			C21	0.748	53500.7	2034038700	0.472	44456	94186.4			C21	53493.1	816.922	2015552700	5.19215e+07	0.470667	0.00638575	42366.3	1078.41		0.758333	0.0256407	90055	2711.92	0.946387	0.717677
C22	0.747	54339.1	1948485600	0.459	40699	88668.8			C22	0.76	53824.8	2106024300	0.469	43131	91963.8			C22	0.797	55488.5	2061016200	0.488	45413	93059.4			C22	54550.8	491.804	2038508700	4.68492e+07	0.472	0.0085049	43081	1361.04		0.768	0.0149778	91230.7	1319.39	0.946387	0.726825
C23	0.762	54779.1	1931690700	0.461	41521	90067.2			C23	0.979	60178.1	2174004900	0.533	48901	91746.7			C23	0.821	56168	1890665100	0.498	41928	84192.8			C23	57041.7	1618.6	1998786900	8.84059e+07	0.497333	0.0207873	44116.7	2395.05		0.854	0.0647791	88668.9	2289.98	0.861677	0.735872
C24	0.972	62623.8	2217542400	0.538	54121	100597			C24	1.059	62466.7	2491573500	0.564	66064	117135			C24	0.984	61197.3	2006461800	0.547	50529	92374.8			C24	62095.9	451.594	2238525900	1.40432e+08	0.549667	0.00762306	56904.7	4695.59		1.005	0.0272213	103369	7280.74	0.740584	0.744287
D1	0.803	55387.1	2243137500	0.47	49222	104728			D1	0.724	53307.7	2350344600	0.452	45251	100113			D1	0.824	58435.8	1987643700	0.506	42903	84788.5			D1	55710.2	1489.15	2193708600	1.0758e+08	0.476	0.0158745	45792	1844.09		0.783667	0.030443	96543	6026.33	0.740584	0.580371
D2	0.684	52488.4	2234456100	0.45	44934	99853.3			D2	0.677	51846.8	2256894000	0.457	41926	91741.8			D2	0.851	57759	2004109200	0.518	42090	81254.8			D2	54031.4	1872.98	2165153100	8.0782e+07	0.475	0.0215948	42983.3	976.482		0.737333	0.0568692	90950	5383.5	0.861677	0.635343
D3	0.616	49995.5	2190652200	0.441	44398	100676			D3	0.61	48527.4	2378211300	0.437	44623	102112			D3	0.774	53948.8	2103522300	0.485	44091	90909.3			D3	50823.9	1618.91	2224128600	8.10432e+07	0.454333	0.0153768	44370.7	154.182		0.666667	0.0536946	97899	3519.4	0.946387	0.630925
D4	0.591	47462.4	2461004100	0.42	48314	115033			D4	0.57	45480.6	2657949300	0.412	47118	114364			D4	0.687	51671.2	2224651500	0.468	45392	96991.5			D4	48204.8	1825.23	2447868300	1.25255e+08	0.433333	0.0174865	46941.3	848.121		0.616	0.0360139	108796	5905.58	1	0.616
D5	0.527	45907.7	2308119300	0.403	44959	111561			D5	0.589	45839.6	2396980800	0.406	42831	105495			D5	0.691	51069.5	2134046700	0.461	43140	93579.2			D5	47605.6	1732.07	2279715600	7.72197e+07	0.423333	0.0188532	43643.3	663.853		0.602333	0.0478098	103545	5281.63	1	0.602333
D6	0.58	50311.5	1766134800	0.431	34211	79375.9			D6	0.668	51803.3	2062979100	0.452	35633	78834.1			D6	0.84	58232	2103177600	0.521	41072	78833			D6	53448.9	2429.99	1977430500	1.06283e+08	0.468	0.0271846	36972	2090.7		0.696	0.0763501	79014.3	180.776	1	0.696
D7	0.608	48415.5	1881025200	0.421	36411	86486.9			D7	0.664	50647.2	2133443700	0.447	38155	85357.9			D7	0.714	54246.5	2157366600	0.48	41570	86604.2			D7	51103.1	1698.63	2057278500	8.83968e+07	0.449333	0.0170717	38712	1515.09		0.662	0.0306159	86149.7	397.314	1	0.662
D8	0.622	46299.6	2000466000	0.411	37919	92260.3			D8	0.543	43953.2	2142975600	0.396	37266	94106.1			D8	0.648	49396.9	2049129000	0.455	40655	89351.6			D8	46549.9	1576.42	2064190200	4.18225e+07	0.420667	0.0177044	38613.3	1038.09		0.604333	0.0315718	91906	1383.87	1	0.604333
D9	0.599	47464.2	1782481500	0.408	34229	83894.6			D9	0.564	47419.5	1995304500	0.415	33769	81371.1			D9	0.681	51158.8	2013284700	0.462	39793	86132			D9	48680.8	1239.05	1930356900	7.41197e+07	0.428333	0.0169542	35930.3	1935.89		0.614667	0.0346715	83799.2	1375.19	1	0.614667
D10	0.436	42585.5	1557112500	0.369	28670	77696.5			D10	0.531	44623.9	1872991800	0.395	31794	80491.1			D10	0.725	53498.2	2074419000	0.486	39205	80668.7			D10	46902.5	3349.91	1834841100	1.50547e+08	0.416667	0.0354699	33223	3124		0.564	0.0850431	79618.8	962.518	1	0.564
D11	0.51	48487.8	1622000700	0.406	30951	76234			D11	0.609	49056.7	1914977700	0.431	33349	77375.9			D11	0.73	53375.4	1933132500	0.469	37346	79629			D11	50306.6	1543.16	1823370300	1.00821e+08	0.435333	0.0183151	33882	1865.21		0.616333	0.0636143	77746.3	997.401	1	0.616333
D12	0.526	47171.1	1620413100	0.4	30085	75212.5			D12	0.585	51385.1	1913803200	0.451	32404	71849.2			D12	0.707	53476.2	1919709900	0.468	36161	77267.1			D12	50677.5	1854.21	1817975400	9.87959e+07	0.439667	0.0204315	32883.3	1770.29		0.606	0.0532948	74776.3	1579.14	1	0.606
D13	0.623	49994	1885417200	0.429	37545	87517.5			D13	0.557	47848.3	1961696700	0.418	35130	84043.1			D13	0.568	47431.2	2023774200	0.415	40311	97134.9			D13	48424.5	793.941	1956962700	4.00103e+07	0.420667	0.00425572	37662	1496.77		0.582667	0.0204151	89565.2	3915.53	1	0.582667
D14	0.665	52569.8	1788020100	0.453	35182	77664.5			D14	0.704	52136.4	1842557400	0.463	32051	69224.6			D14	0.646	48996.4	1946637000	0.44	38648	87836.4			D14	51234.2	1125.85	1859071500	4.65273e+07	0.452	0.00665833	35293.7	1905.21		0.671667	0.0170717	78241.8	5380.5	1	0.671667
D15	0.493	46242.4	1588881600	0.395	29947	75815.2			D15	0.608	49182.3	1817562600	0.434	31660	72949.3			D15	0.739	55801.6	2104549200	0.491	40841	83179.2			D15	50408.8	2826.81	1836997800	1.49177e+08	0.44	0.0278747	34149.3	3382.18		0.613333	0.0710641	77314.6	3046.8	1	0.613333
D16	0.611	51506.7	1774079100	0.438	33399	76253.4			D16	0.626	51284.7	1997706600	0.446	34698	77798.2			D16	0.693	53477.6	2144163600	0.475	42050	88526.3			D16	52089.7	696.929	1971983100	1.07606e+08	0.453	0.0112398	36715.7	2693.4		0.643333	0.025208	80859.3	3859.35	1	0.643333
D17	0.68	51744.5	1878655500	0.442	37366	84538.5			D17	0.661	50590.6	2026750500	0.441	38833	88056.7			D17	0.68	49835.7	2060905500	0.444	42397	95488.7			D17	50723.6	555.024	1988770500	5.59334e+07	0.442333	0.000881917	39532	1493.79		0.673667	0.00633333	89361.3	3227.67	1	0.673667
D18	0.691	52566.8	1728537300	0.445	32983	74119.1			D18	0.676	53686.3	1995462900	0.47	36100	76808.5			D18	0.761	56834	2082521700	0.498	41395	83122.5			D18	54362.4	1277.36	1935507300	1.06493e+08	0.471	0.015308	36826	2455.32		0.709333	0.0261937	78016.7	2668.34	1	0.709333
D19	0.679	52203	1653251400	0.451	32696	72496.7			D19	0.749	53829.6	1914535800	0.477	34959	73289.3			D19	0.77	53614.4	1993720500	0.48	39233	81735.4			D19	53215.7	510.151	1853835900	1.02864e+08	0.469333	0.00920748	35629.3	1916.6		0.732667	0.0275096	75840.5	2956.34	1	0.732667
D20	0.704	52392.5	1871220600	0.461	38526	83570.5			D20	0.721	52132.2	2070373500	0.464	39482	85090.5			D20	0.76	51229.6	1963031400	0.469	42014	89582.1			D20	51918.1	352.354	1968208500	5.75487e+07	0.464667	0.00233333	40007.3	1040.6		0.728333	0.0165764	86081	1804.68	1	0.728333
D21	0.757	53445.9	1796086800	0.47	38489	81891.5			D21	0.718	51283.3	2074875300	0.456	39971	87655.7			D21	0.748	52391.7	2110903200	0.474	46187	97440.9			D21	52373.6	624.357	1993955100	9.94793e+07	0.466667	0.0054569	41549	2358.13		0.741	0.0117898	88996	4538.49	1	0.741
D22	0.826	57178.5	1845477900	0.494	40169	81313.8			D22	0.77	52907.7	2071141200	0.464	40797	87924.6			D22	0.808	57910.1	1951278300	0.514	42410	82509.7			D22	55998.8	1559.92	1955965800	6.51855e+07	0.490667	0.0145297	41125.3	667.426		0.801333	0.0165059	83916	2033.79	0.946387	0.758371
D23	0.778	56562.8	1957726800	0.473	42502	89856.2			D23	0.93	59343.9	2262831300	0.516	50810	98469			D23	0.831	57570.1	1968399000	0.502	45084	89808.8			D23	57825.6	812.933	2062985700	9.99703e+07	0.497	0.0126623	46132	2454.89		0.846333	0.0445434	92711.3	2878.86	0.861677	0.729266
D24	0.954	62633.3	2003752800	0.527	46382	88011.4			D24	1.128	64979	2326033800	0.578	61166	105824			D24	0.969	61763.9	1989926100	0.538	50195	93299.3			D24	63125.4	960.171	2106570900	1.09804e+08	0.547667	0.0154955	52581	4431.38		1.017	0.0556687	95711.4	5281.47	0.740584	0.753174
E1	0.817	59043.2	2062604700	0.497	43885	88299.8			E1	0.778	57558.6	2331981900	0.49	46503	94904.1			E1	0.869	61714.9	2033325000	0.537	46691	86947.9			E1	59438.9	1216.02	2142637200	9.50489e+07	0.508	0.0146401	45693	905.628		0.821333	0.0263586	90050.6	2457.93	0.740584	0.608266
E2	0.687	53438.7	2258152200	0.454	46015	101355			E2	0.765	55014.1	2248051500	0.474	40688	85839.7			E2	0.889	61178.7	1975393800	0.543	41196	75867.4			E2	56543.8	2361.63	2160532500	9.26153e+07	0.490333	0.0269588	42633	1697.35		0.780333	0.0588142	87687.2	7415.29	0.861677	0.672395
E3	0.669	51684.8	2266834500	0.456	46727	102471			E3	0.617	47409.7	2485117800	0.421	45970	109192			E3	0.773	53618.1	2089101600	0.483	43930	90952.4			E3	50904.2	1834.23	2280351300	1.1452e+08	0.453333	0.0179475	45542.3	835.26		0.686333	0.0458597	100872	5325.82	0.946387	0.649537
E4	0.565	48089	2187927900	0.411	42736	103981			E4	0.649	50724.7	2367646200	0.438	42123	96171.2			E4	0.787	56310.8	2074453200	0.494	41596	84202.4			E4	51708.2	2423.85	2210009100	8.53546e+07	0.447667	0.0244427	42151.7	329.402		0.667	0.0647148	94784.7	5751.38	1	0.667
E5	0.641	48761.3	2058658200	0.421	39433	93665.1			E5	0.66	50768.1	2249280900	0.441	37832	85786.8			E5	0.766	55776.1	2164677300	0.491	41642	84810.6			E5	51768.5	2085.85	2157538800	5.51437e+07	0.451	0.0208167	39635.7	1104.51		0.689	0.0388887	88087.5	2802.99	1	0.689
E6	0.652	53175.3	2109061800	0.464	39739	85644.4			E6	0.648	51585.1	2262984300	0.457	39920	87352.3			E6	0.703	51502.9	2040440400	0.46	40083	87137			E6	52087.8	544.282	2137495500	6.57972e+07	0.460333	0.00202759	39914	99.3496		0.667667	0.0177044	86711.2	537.02	1	0.667667
E7	0.601	47616.1	1893381300	0.417	36367	87211			E7	0.552	43696.2	2114874900	0.391	36097	92319.7			E7	0.643	48330.8	2060082900	0.44	41352	93981.8			E7	46547.7	1440.61	2022779700	6.66046e+07	0.416	0.0141539	37938.7	1708.45		0.598667	0.0262953	91170.8	2037.22	1	0.598667
E8	0.62	48483.9	1922983200	0.415	37012	89185.5			E8	0.557	45528.3	2158704900	0.39	37323	95700			E8	0.629	51243.2	2020386600	0.447	40650	90939.6			E8	48418.5	1650.08	2034024900	6.83878e+07	0.417333	0.0164958	38328.3	1164.3		0.602	0.0226495	91941.7	1946.17	1	0.602
E9	0.631	50906.2	1962215100	0.438	37512	85643.8			E9	0.593	47464	2141817300	0.417	38042	91227.8			E9	0.679	50932.7	2031156000	0.454	40378	88938.3			E9	49767.7	1151.85	2045062800	5.23109e+07	0.436333	0.0107134	38644	880.396		0.634333	0.0248819	88603.3	1620.64	1	0.634333
E10	0.599	48026.3	1899604800	0.423	36109	85364.1			E10	0.551	45341.4	2118689100	0.399	36830	92305.8			E10	0.608	46484	1916170200	0.412	38049	92351.9			E10	46617.2	777.941	1978154700	7.04297e+07	0.411333	0.00693622	36996	566.147		0.586	0.0176918	90007.3	2321.63	1	0.586
E11	0.584	49222.8	1730636100	0.425	32906	77425.9			E11	0.586	48459.9	1961568900	0.429	33585	78286.7			E11	0.73	51926.7	1956652200	0.466	36783	78933.5			E11	49869.8	1051.76	1882952400	7.61714e+07	0.44	0.0130512	34424.7	1195.35		0.633333	0.0483368	78215.4	436.665	1	0.633333
E12	0.587	47730.9	1662072300	0.406	31445	77450.7			E12	0.517	45348.5	2031298200	0.396	34505	87133.8			E12	0.649	48717.4	1856545200	0.431	36077	83705.3			E12	47265.6	999.953	1849971900	1.06637e+08	0.411	0.0104083	34009	1359.95		0.584333	0.0381284	82763.3	2834.68	1	0.584333
E13	0.607	50742.6	1809353700	0.431	34834	80821.3			E13	0.622	49580.8	1906678800	0.429	33599	78319.3			E13	0.687	51072.1	1775235600	0.447	34687	77599.6			E13	50465.2	452.299	1830422700	3.93796e+07	0.435667	0.005696	34373.3	389.485		0.638667	0.0245515	78913.4	976.332	1	0.638667
E14	0.594	48057.2	1842131700	0.411	34993	85141.1			E14	0.601	46566.6	2064847500	0.407	36410	89459.5			E14	0.694	51841.2	1849369500	0.462	36594	79207.8			E14	48821.7	1569.87	1918782900	7.30622e+07	0.426667	0.0177044	35999	505.797		0.629667	0.0322301	84602.8	2971.62	1	0.629667
E15	0.62	51255.4	1659791700	0.438	32214	73547.9			E15	0.605	48273.8	1885824900	0.419	32599	77801.9			E15	0.658	50794.6	1942422300	0.444	38102	85815.3			E15	50107.9	926.638	1829346300	8.63373e+07	0.433667	0.0075351	34305	1901.75		0.627667	0.0157727	79055.1	3596.29	1	0.627667
E16	0.628	50005.9	1663933500	0.432	32654	75588			E16	0.634	46829.9	1896306300	0.415	33481	80677.1			E16	0.692	50703.5	1900210500	0.453	36780	81192.1			E16	49179.8	1192.07	1820150100	7.81164e+07	0.433333	0.0109899	34305	1260.32		0.651333	0.020407	79152.4	1788.39	1	0.651333
E17	0.618	50670.7	1681535700	0.429	31740	73986			E17	0.635	50463.4	1964377800	0.44	35383	80415.9			E17	0.687	52288.6	1965078000	0.46	39284	85400			E17	51140.9	576.954	1870330500	9.43976e+07	0.443	0.00907377	35469	2178.19		0.646667	0.0207552	79934	3303.73	1	0.646667
E18	0.671	50283.4	2002916700	0.428	39932	93299.1			E18	0.601	47359.4	2094245100	0.411	39459	96007.3			E18	0.682	51193.9	1981917000	0.46	42019	91345.7			E18	49612.3	1156.67	2026359600	3.44798e+07	0.433	0.0143643	40470	786.444		0.651333	0.0253662	93550.7	1351.57	1	0.651333
E19	0.687	50879.2	1983450600	0.438	39618	90452.1			E19	0.622	46633.2	2219707800	0.411	42458	103304			E19	0.686	49232.8	2014802100	0.439	43185	98371.3			E19	48915.1	1235.95	2072653500	7.40821e+07	0.429333	0.00917121	41753.7	1088.26		0.665	0.0215019	97375.8	3743.31	1	0.665
E20	0.77	55664.5	1841447700	0.479	36758	76739			E20	0.781	54090.4	2040219900	0.471	36999	78554.1			E20	0.858	57224.4	1871081100	0.509	39544	77689.6			E20	55659.8	904.731	1917582900	6.19123e+07	0.486333	0.0115662	37767	891.22		0.803	0.0276827	77660.9	524.17	1	0.803
E21	0.726	52576.4	2064208500	0.451	42666	94603.1			E21	0.729	52003.1	2241369900	0.46	43692	94982.6			E21	0.777	53592.3	2011051800	0.482	44470	92261.4			E21	52723.9	464.662	2105543400	6.96253e+07	0.464333	0.00920748	43609.3	522.408		0.744	0.0165227	93949	850.897	1	0.744
E22	0.72	53902.4	1971919800	0.458	41689	91024			E22	0.74	52717.8	2258213400	0.462	44286	95857.1			E22	0.786	55321.7	2098832400	0.487	46591	95669.4			E22	53980.6	752.718	2109655200	8.28228e+07	0.469	0.00907377	44188.7	1415.92		0.748667	0.0195391	94183.5	1580.68	0.946387	0.708528
E23	0.788	57036.9	1873787400	0.477	40325	84538.8			E23	0.893	58071.6	2234936700	0.51	48869	95821.6			E23	0.834	57703.8	1993276800	0.507	45535	89812.6			E23	57604.1	302.831	2034000300	1.06225e+08	0.498	0.0105357	44909.7	2486.18		0.838333	0.0303882	90057.7	3259.36	0.861677	0.722373
E24	1.039	66168.8	1857657600	0.561	44208	78802.1			E24	1.146	66392.8	2228824800	0.592	57720	97500			E24	0.963	62555.2	2040048000	0.549	49822	90750.5			E24	65039	1243.55	2042176800	1.07152e+08	0.567333	0.0128106	50583.3	3919.11		1.04933	0.0530796	89017.5	5466.71	0.740584	0.777119
F1	0.87	57712	2025805500	0.493	42133	85462.5			F1	0.773	54980	2343962700	0.474	46933	99014.8			F1	0.86	60274	2059218900	0.529	49053	92727.8			F1	57655.3	1528.5	2142995700	1.00945e+08	0.498667	0.016128	46039.7	2046.96		0.834333	0.0308022	92401.7	3915.61	0.740584	0.617894
F2	0.726	53815	2038210200	0.473	40999	86678.6			F2	0.841	58638.6	2021680800	0.528	37850	71685.6			F2	0.935	60758.6	1798154100	0.55	37347	67903.6			F2	57737.4	2054.47	1952681700	7.7411e+07	0.517	0.0228983	38732	1142.76		0.834	0.0604345	75422.6	5732.92	0.861677	0.718639
F3	0.592	49774.2	2081294100	0.438	42921	97993.2			F3	0.676	50829.3	2163439800	0.462	40461	87577.9			F3	0.744	52230.7	2025367200	0.479	41867	87405			F3	50944.7	711.464	2090033700	4.00969e+07	0.459667	0.011893	41749.7	712.56		0.670667	0.0439596	90992	3500.92	0.946387	0.63471
F4	0.683	52312.3	2064816000	0.468	41283	88211.5			F4	0.632	52171.9	2236050900	0.465	39669	85309.7			F4	0.787	54131.8	2073001500	0.491	41777	85085.5			F4	52872	631.213	2124622800	5.57641e+07	0.474667	0.00821246	40909.7	636.514		0.700667	0.0456082	86202.3	1006.72	1	0.700667
F5	0.614	49505.4	2034622800	0.433	39942	92244.8			F5	0.597	48787.7	2295550800	0.431	40238	93359.6			F5	0.746	55408	2119826700	0.489	40898	83636			F5	51233.7	2097.4	2150000100	7.68194e+07	0.451	0.0190088	40359.3	282.563		0.652333	0.0470897	89746.8	3072.31	1	0.652333
F6	0.555	47801.9	1867843800	0.414	35895	86702.9			F6	0.579	47917.5	2163901500	0.422	37252	88274.9			F6	0.78	56802.4	2052950400	0.502	38511	76715.1			F6	50840.6	2981.09	2028231900	8.63535e+07	0.446	0.0280951	37219.3	755.351		0.638	0.0713372	83897.6	3619.81	1	0.638
F7	0.475	45970.7	1779489900	0.394	33073	83941.6			F7	0.586	46863.3	2062428300	0.41	35379	86290.2			F7	0.761	55533.8	2023366500	0.497	37492	75436.6			F7	49455.9	3049.84	1955094900	8.85236e+07	0.433667	0.0320017	35314.7	1276.06		0.607333	0.0832473	81889.5	3296.9	1	0.607333
F8	0.58	48912.7	1819180800	0.428	33997	79432.2			F8	0.597	48233.8	2040524100	0.435	34910	80252.9			F8	0.686	50875.9	2080157400	0.46	39208	85234.8			F8	49340.8	792.188	1979954100	8.11968e+07	0.441	0.00971253	36038.3	1606.6		0.621	0.0328684	81640	1812.95	1	0.621
F9	0.673	50974.7	1880001000	0.434	35702	82262.7			F9	0.649	50436.3	2030252400	0.438	35709	81527.4			F9	0.765	54630.4	1898126100	0.483	36212	74973.1			F9	52013.8	1317.49	1936126500	4.73529e+07	0.451667	0.0157092	35874.3	168.845		0.695667	0.0353522	79587.7	2317.06	1	0.695667
F10	0.557	47166.7	1805046300	0.405	34042	84054.3			F10	0.531	46346.2	2032529400	0.409	35228	86132			F10	0.772	55596.7	1986358500	0.497	37109	74666			F10	49703.2	2956.25	1941311400	6.9424e+07	0.437	0.0300222	35459.7	892.912		0.62	0.0763697	81617.4	3527.1	1	0.62
F11	0.638	50954	1731771000	0.444	32918	74139.6			F11	0.733	53534.2	1811893500	0.5	34560	69120			F11	0.77	53820.7	1800627300	0.486	34735	71471.2			F11	52769.6	911.561	1781430600	2.50419e+07	0.476667	0.0168259	34071	578.709		0.713667	0.0393121	71576.9	1450.01	1	0.713667
F12	0.603	49001.7	1913345100	0.426	37394	87779.3			F12	0.587	49218.8	2025038700	0.437	36223	82890.2			F12	0.704	51921.1	1761300000	0.47	35682	75919.1			F12	50047.2	939.04	1899894600	7.64313e+07	0.444333	0.0132204	36433	505.243		0.631333	0.0366257	82196.2	3441.28	1	0.631333
F13	0.642	51012.5	1829221200	0.44	35333	80302.3			F13	0.574	47478	2003345100	0.417	35492	85112.7			F13	0.735	49828.2	1833354000	0.452	39177	86674.8			F13	49439.6	1038.68	1888640100	5.73649e+07	0.436333	0.0102686	36667.3	1255.67		0.650333	0.0466631	84029.9	1917.6	1	0.650333
F14	0.668	52159.6	1918472400	0.448	37336	83339.3			F14	0.571	47903.6	2140724700	0.421	38987	92605.7			F14	0.673	49210.7	1887346800	0.44	38740	88045.5			F14	49757.9	1258.71	1982181300	7.97793e+07	0.436333	0.00800694	38354.3	514.135		0.637333	0.0331981	87996.8	2675.09	1	0.637333
F15	0.648	51786.9	1891480500	0.442	37188	84135.7			F15	0.623	48877.3	2041443900	0.425	36468	85807.1			F15	0.68	49551.1	1986030000	0.441	41325	93707.5			F15	50071.8	879.349	1972984800	4.37793e+07	0.436	0.00550757	38327	1513.34		0.650333	0.0164958	87883.4	2951.72	1	0.650333
F16	0.596	49404.2	1684899000	0.425	32737	77028.2			F16	0.629	49152.3	1977765300	0.436	35032	80348.6			F16	0.732	51923.9	1962190800	0.467	38934	83370.4			F16	50160.1	884.871	1874951700	9.51326e+07	0.442667	0.0125742	35567.7	1808.86		0.652333	0.0409566	80249.1	1831.52	1	0.652333
F17	0.61	48445.2	1913403600	0.408	37425	91727.9			F17	0.631	48632.3	2176128900	0.423	40666	96137.1			F17	0.687	50457.5	1997361000	0.447	41574	93006.7			F17	49178.3	641.862	2028964500	7.74709e+07	0.426	0.0113578	39888.3	1259.25		0.642667	0.0229807	93623.9	1309.7	1	0.642667
F18	0.69	50613.1	1852524000	0.439	37014	84314.4			F18	0.638	48739.7	2122803000	0.428	39118	91397.2			F18	0.739	52404.8	1966864500	0.471	41203	87479.8			F18	50585.9	1058.13	1980730500	7.83302e+07	0.446	0.012897	39111.7	1209.26		0.689	0.0291605	87730.5	2048.48	1	0.689
F19	0.658	50842.2	2008390500	0.43	39968	92948.8			F19	0.623	46689.2	2372071500	0.407	43882	107818			F19	0.74	51740.7	2111557500	0.462	46420	100476			F19	49757.4	1555.86	2164006500	1.08211e+08	0.433	0.0159478	43423.3	1876.6		0.673667	0.0346715	100414	4292.52	1	0.673667
F20	0.68	53834.7	1734655500	0.455	33965	74648.4			F20	0.734	53133.8	2060210700	0.464	38029	81959.1			F20	0.897	59410.7	1985394600	0.531	41297	77772.1			F20	55459.7	1985.84	1926753600	9.84473e+07	0.483333	0.0239745	37763.7	2120.72		0.770333	0.0652235	78126.5	2117.84	1	0.770333
F21	0.722	53357.9	2010506400	0.454	40965	90231.3			F21	0.674	49448	2402887500	0.428	46785	109311			F21	0.788	54009.9	2080026900	0.477	46681	97863.7			F21	52271.9	1424.47	2164473600	1.20884e+08	0.453	0.0141539	44810.3	1922.9		0.728	0.0330454	99135.3	5544.34	1	0.728
F22	0.763	55929.6	1987562700	0.472	41161	87205.5			F22	0.756	52481.2	2277747900	0.461	48007	104137			F22	0.823	55927.7	2082167100	0.496	47412	95588.7			F22	54779.5	1149.17	2115825900	8.54431e+07	0.476333	0.0103333	45526.7	2189.58		0.780667	0.0212629	95643.6	4887.68	0.946387	0.738813
F23	0.842	59569.7	1996485300	0.498	44003	88359.4			F23	0.871	57833	2308736700	0.5	50697	101394			F23	0.863	59235.2	2116634400	0.516	48535	94060.1			F23	58879.3	531.993	2140618800	9.09334e+07	0.504667	0.005696	47745	1972.35		0.858667	0.00864741	94604.5	3772.59	0.861677	0.739893
F24	1.038	65325.8	1911287700	0.567	45341	79966.5			F24	1.133	65869	2224797300	0.596	57193	95961.4			F24	0.967	62104.4	2002562100	0.545	49555	90926.6			F24	64433.1	1174.84	2046215700	9.30973e+07	0.569333	0.0147686	50696.3	3468.64		1.046	0.0480867	88951.5	4721.76	0.740584	0.774651
G1	0.904	62112.3	1944821700	0.531	43246	81442.6			G1	0.843	61236.4	2056069800	0.519	41122	79233.1			G1	0.979	62619.7	1930641300	0.548	46709	85235.4			G1	61989.5	403.995	1977177600	3.96579e+07	0.532667	0.00841295	43692.3	1628.19		0.908667	0.0393291	81970.4	1752.69	0.740584	0.672944
G2	0.72	54241.9	2016957600	0.463	41052	88665.2			G2	0.711	52977.8	2157543000	0.458	41023	89569.9			G2	0.874	59782.1	1789657200	0.528	36696	69500			G2	55667.3	2089.54	1988052600	1.07178e+08	0.483	0.0225462	39590.3	1447.19		0.768333	0.0528972	82578.4	6544.4	0.861677	0.662055
G3	0.658	51895.1	2201738400	0.453	45543	100536			G3	0.688	52270.4	2299771800	0.457	42321	92606.1			G3	0.832	56539.7	1953397800	0.5	39410	78820			G3	53568.4	1489.61	2151636000	1.0308e+08	0.47	0.0150444	42424.7	1771.2		0.726	0.0537029	90654.2	6344.51	0.946387	0.687077
G4	0.558	46001.1	2010378600	0.393	39612	100794			G4	0.61	49179.9	2356324200	0.429	40976	95515.2			G4	0.811	55323.9	1997028000	0.487	38166	78369.6			G4	50168.3	2736.27	2121243600	1.17603e+08	0.436333	0.0273821	39584.7	811.292		0.659667	0.0771413	91559.6	6768.73	1	0.659667
G5	0.556	46279.9	2096416800	0.401	40541	101100			G5	0.624	47698.7	2153778300	0.421	37845	89893.1			G5	0.789	54446.7	1920860100	0.486	37559	77281.9			G5	49475.1	2519.31	2057018400	7.0064e+07	0.436	0.025658	38648.3	949.928		0.656333	0.0691769	89424.9	6879.61	1	0.656333
G6	0.566	46479	1835445600	0.399	35015	87756.9			G6	0.601	47578.1	2009711700	0.419	35473	84661.1			G6	0.78	56443.9	1865790000	0.506	35308	69778.7			G6	50167	3154.45	1903649100	5.37499e+07	0.441333	0.0328448	35265.3	133.923		0.649	0.0662747	80732.2	5549.21	1	0.649
G7	0.593	47922.5	1871941500	0.41	35879	87509.8			G7	0.62	51095.1	2173392000	0.452	36759	81325.2			G7	0.751	55184.6	1962129600	0.494	37473	75856.3			G7	51400.7	2101.95	2002487700	8.93303e+07	0.452	0.0242487	36703.7	460.979		0.654667	0.0487932	81563.8	3366.18	1	0.654667
G8	0.617	51291.2	1866096000	0.437	35335	80858.1			G8	0.65	50502	1979835300	0.441	34801	78913.8			G8	0.762	55637.3	1869439500	0.486	34374	70728.4			G8	52476.8	1596.57	1905123600	3.73683e+07	0.454667	0.0157092	34836.7	277.989		0.676333	0.0438799	76833.5	3103.7	1	0.676333
G9	0.584	47313	1940572800	0.406	36889	90859.6			G9	0.522	44145.2	2105233200	0.39	36763	94264.1			G9	0.702	49881	1925180100	0.449	38043	84728.3			G9	47113	1658.8	1990328700	5.76238e+07	0.415	0.0176163	37231.7	407.294		0.602667	0.0527931	89950.7	2790.02	1	0.602667
G10	0.635	49537.7	1850342400	0.425	36071	84872.9			G10	0.57	45588.4	2140559100	0.399	37912	95017.5			G10	0.699	49592.2	1797885900	0.437	36172	82773.5			G10	48239.5	1325.61	1929595800	1.06563e+08	0.420333	0.0112151	36718.3	597.545		0.634667	0.0372395	87554.6	3780.35	1	0.634667
G11	0.579	48652.7	1596543300	0.416	30565	73473.6			G11	0.617	48817.5	1818979200	0.429	31523	73480.2			G11	0.807	53891.3	1744244100	0.483	33837	70055.9			G11	50453.8	1719.37	1719922200	6.53531e+07	0.442667	0.0205129	31975	971.206		0.667667	0.070525	72336.5	1140.33	1	0.667667
G12	0.578	50063	1582340400	0.432	30125	69733.8			G12	0.592	48574.2	1832308200	0.423	32507	76848.7			G12	0.848	58103.1	1766523600	0.524	34939	66677.5			G12	52246.8	2959.54	1727057400	7.4809e+07	0.459667	0.0322714	32523.7	1389.71		0.672667	0.0877598	71086.7	3013.09	1	0.672667
G13	0.668	52951.7	1728226800	0.465	33709	72492.5			G13	0.612	49263.9	1855468800	0.44	33173	75393.2			G13	0.738	51588	1703410200	0.468	35123	75049.1			G13	51267.9	1076.53	1762368600	4.70981e+07	0.457667	0.00887568	34001.7	581.626		0.672667	0.0364478	74311.6	914.969	1	0.672667
G14	0.582	48296.8	1624019400	0.416	30996	74509.6			G14	0.575	46243.7	1945355400	0.408	34819	85340.7			G14	0.714	50210.4	1728980100	0.452	35402	78323			G14	48250.3	1145.31	1766118300	9.4602e+07	0.425333	0.0135319	33739	1381.79		0.623667	0.0452118	79391.1	3171.94	1	0.623667
G15	0.779	58455.1	1638279900	0.504	32783	65045.6			G15	0.657	49587.6	1930711500	0.434	34831	80255.8			G15	0.734	51111.5	1781541000	0.457	36071	78930			G15	53051.4	2737.43	1783510800	8.44235e+07	0.465	0.0205994	34561.7	958.669		0.723333	0.0356199	74743.8	4864.16	1	0.723333
G16	0.639	49371	1792719000	0.426	35447	83208.9			G16	0.634	48817	1980487800	0.431	36842	85480.3			G16	0.754	52256	1796721300	0.474	37757	79656.1			G16	50148	1066.06	1856642700	6.19333e+07	0.443667	0.0152352	36682	671.621		0.675667	0.0391933	82781.8	1694.8	1	0.675667
G17	0.648	49193.4	1858284000	0.424	37350	88089.6			G17	0.578	45046.2	2130060600	0.399	39843	99857.1			G17	0.729	49642	1767719700	0.454	37202	81942.7			G17	47960.5	1462.92	1918688100	1.08872e+08	0.425667	0.015899	38131.7	856.733		0.651667	0.0436285	89963.2	5255.61	1	0.651667
G18	0.606	48254.8	1794609900	0.412	35194	85422.3			G18	0.651	48352.7	2063374200	0.426	38885	91279.3			G18	0.774	51541.5	1729939500	0.465	36275	78010.8			G18	49383	1079.6	1862641200	1.02088e+08	0.434333	0.015857	36784.7	1095.55		0.677	0.0502096	84904.1	3839.06	1	0.677
G19	0.639	50116.4	1810562400	0.422	34603	81997.6			G19	0.621	47247.1	2071168200	0.407	37899	93117.9			G19	0.777	52075.6	1799590500	0.466	39988	85811.2			G19	49813	1402.1	1893773700	8.87538e+07	0.431667	0.0177044	37496.7	1567.48		0.679	0.0492747	86975.6	3262.52	1	0.679
G20	0.633	51114.6	1621002600	0.433	31638	73067			G20	0.731	54006	1829020500	0.47	32972	70153.2			G20	0.859	56309.2	1705403700	0.506	35612	70379.4			G20	53810	1502.76	1718475600	6.04042e+07	0.469667	0.0210739	33407.3	1167.66		0.741	0.0654319	71199.9	935.834	1	0.741
G21	0.725	53768.8	1796285700	0.461	36344	78837.3			G21	0.725	52914.3	2044732500	0.46	39576	86034.8			G21	0.807	53491.2	1846962000	0.481	40964	85164.2			G21	53391.5	251.656	1895993400	7.57947e+07	0.467333	0.00683943	38961.3	1368.63		0.752333	0.0273333	83345.4	2268.03	1	0.752333
G22	0.728	55007.6	1593585000	0.467	31741	67967.9			G22	0.776	54176.5	1942903800	0.475	36599	77050.5			G22	0.859	56807.4	1796631300	0.504	38589	76565.5			G22	55330.5	776.437	1777706700	1.01283e+08	0.482	0.0112398	35643	2033.82		0.787667	0.0382637	73861.3	2950.03	0.946387	0.745437
G23	0.802	58590.2	1528407900	0.495	31757	64155.6			G23	0.982	62690.9	1764741600	0.55	34435	62609.1			G23	0.942	60566.2	1719340200	0.538	36726	68263.9			G23	60615.8	1184.05	1670829900	7.2407e+07	0.527667	0.0166966	34306	1435.88		0.908667	0.054569	65009.5	1687.33	0.861677	0.782977
G24	1.029	62830.3	1911955500	0.539	46128	85580.7			G24	1.12	64213	2132840700	0.578	56155	97154			G24	0.973	62152.8	1865338200	0.541	45996	85020.3			G24	63065.4	606.227	1970044800	8.25029e+07	0.552667	0.0126798	49426.3	3364.55		1.04067	0.0428343	89251.7	3954.46	0.740584	0.770701
H1	0.906	58916.5	1629827100	0.486	35837	73738.7			H1	0.899	58968.2	1873776600	0.491	37244	75853.4			H1	0.941	60554.5	1876279500	0.523	45324	86661.6			H1	59479.7	537.597	1793294400	8.17368e+07	0.5	0.0115902	39468.3	2955.87		0.915333	0.0129915	78751.2	4002.01	0.740584	0.677881
H2	0.716	51430.4	1845542700	0.451	36922	81867			H2	0.827	56552.6	1864356300	0.509	32897	64630.6			H2	0.969	61009.7	1602322200	0.564	32877	58292.6			H2	56330.9	2767.53	1770740400	8.43841e+07	0.508	0.0326241	34232	1345.01		0.837333	0.0732173	68263.4	7043.57	0.861677	0.721511
H3	0.659	52018	1946427300	0.455	39414	86624.2			H3	0.76	57902.8	2050308000	0.506	36860	72845.8			H3	0.866	59771.6	1831353300	0.525	35714	68026.7			H3	56564.1	2336.2	1942696200	6.32343e+07	0.495333	0.0208992	37329.3	1093.57		0.761667	0.0597616	75832.2	5572.42	0.946387	0.720831
H4	0.632	49436.8	1775059200	0.437	34432	78791.8			H4	0.688	51115.2	2101500900	0.457	35831	78404.8			H4	0.906	61739.6	1931573700	0.546	37076	67904.8			H4	54097.2	3851.77	1936044600	9.42621e+07	0.48	0.0335012	35779.7	763.688		0.742	0.0835783	75033.8	3566.26	1	0.742
H5	0.562	47628.8	1837380600	0.412	35832	86970.9			H5	0.589	48983.4	2152057500	0.436	39341	90231.7			H5	0.762	53514.5	1914805800	0.476	37147	78039.9			H5	50042.2	1779.64	1968081300	9.46645e+07	0.441333	0.0186667	37440	1023.5		0.637667	0.0626534	85080.8	3644.12	1	0.637667
H6	0.48	44363.2	1839283200	0.387	34133	88199			H6	0.571	46177.2	2047665600	0.414	34890	84275.4			H6	1.388	64305	1116964800	0.614	28009	45617.3			H6	51615.2	6366.5	1667971200	2.81994e+08	0.471667	0.0715922	32344	2178.49		0.813	0.288698	72697.2	13587.3	1	0.813
H7	0.552	47470.9	2045505600	0.408	40480	99215.7			H7	0.526	45602.9	2263871700	0.407	40388	99233.4			H7	0.72	50754.3	1923532200	0.455	37968	83446.2			H7	47942.7	1505.68	2077636500	9.95524e+07	0.423333	0.015836	39612	822.429		0.599333	0.0607984	93965.1	5259.47	1	0.599333
H8	0.561	47087.8	1888829100	0.405	36432	89955.6			H8	0.615	48787.8	2115184500	0.429	37996	88568.8			H8	0.764	54597.2	1835744400	0.483	35471	73438.9			H8	50157.6	2273.41	1946586000	8.56808e+07	0.439	0.0230651	36633	735.8		0.646667	0.0607024	83987.7	5289.58	1	0.646667
H9	0.578	45571.1	2054814300	0.394	39938	101365			H9	0.602	47063.6	2168091900	0.416	40192	96615.4			H9	0.708	50032.1	1845256500	0.443	36964	83440.2			H9	47555.6	1311.05	2022720900	9.4566e+07	0.417667	0.0141696	39031.3	1036.26		0.629333	0.0399388	93807	5361.73	1	0.629333
H10	0.629	48908.2	1856886300	0.427	35699	83604.2			H10	0.593	46129.1	2132767800	0.417	37639	90261.4			H10	0.738	52407.1	1753759800	0.477	34163	71620.5			H10	49148.1	1816.26	1914471300	1.13135e+08	0.440333	0.0185592	35833.7	1005.69		0.653333	0.0435903	81828.7	5453.88	1	0.653333
H11	0.577	46622.6	1841102100	0.397	35621	89725.4			H11	0.586	45601.6	2007507600	0.399	36609	91751.9			H11	0.753	51728.2	1689849900	0.456	34182	74960.5			H11	47984.1	1895.11	1846153200	9.17347e+07	0.417333	0.019342	35470.7	704.635		0.638667	0.0572257	85479.3	5291.81	1	0.638667
H12	0.683	51681.9	1825748100	0.448	35966	80281.2			H12	0.632	47467.2	2027438100	0.422	37093	87898.1			H12	0.729	50436.5	1725477300	0.452	36693	81179.2			H12	49861.9	1250.15	1859554500	8.87923e+07	0.440667	0.00940449	36584	329.87		0.681333	0.0280139	83119.5	2403.31	1	0.681333
H13	0.567	49595.1	1609142400	0.422	31206	73947.9			H13	0.592	48896.9	1879966800	0.427	33498	78449.6			H13	0.827	52971.1	1630654200	0.474	33643	70976.8			H13	50487.7	1257.95	1706587800	8.69116e+07	0.441	0.016563	32782.3	789.277		0.662	0.0828151	74458.1	2172.26	1	0.662
H14	0.692	53531.8	1679058000	0.47	32825	69840.4			H14	0.729	55553.7	1836666000	0.5	31678	63356			H14	0.822	57590.6	1668455100	0.523	33457	63971.3			H14	55558.7	1171.66	1728059700	5.43893e+07	0.497667	0.0153442	32653.3	520.677		0.747667	0.038671	65722.6	2066.57	1	0.747667
H15	0.683	51785.6	1689417000	0.446	33370	74820.6			H15	0.62	47407.1	2016072900	0.415	37111	89424.1			H15	0.744	51316.9	1751556600	0.464	37131	80023.7			H15	50169.9	1387.99	1819015500	1.00148e+08	0.441667	0.0143101	35870.7	1250.35		0.682333	0.0357973	81422.8	4273.31	1	0.682333
H16	0.596	49648	1679665500	0.426	32334	75901.4			H16	0.669	50579.5	1925145000	0.448	34798	77674.1			H16	0.792	52890.2	1691632800	0.475	34188	71974.7			H16	51039.2	963.773	1765481100	7.99067e+07	0.449667	0.0141696	33773.3	740.897		0.685667	0.0571907	75183.4	1683.98	1	0.685667
H17	0.597	49752.4	1592235900	0.419	31750	75775.7			H17	0.7	51520.4	1877515200	0.454	34694	76418.5			H17	0.883	54314.6	1659108600	0.494	35333	71524.3			H17	51862.5	1328.08	1709619900	8.61387e+07	0.455667	0.0216667	33925.7	1103.36		0.726667	0.0836308	74572.8	1535.52	1	0.726667
H18	0.787	57467.2	1504703700	0.521	30518	58575.8			H18	0.657	49643.8	1942974000	0.44	35039	79634.1			H18	0.953	58977.1	1690258500	0.542	36314	67000			H18	55362.7	2892.47	1712645400	1.27012e+08	0.501	0.0310966	33957	1758.45		0.799	0.0856582	68403.3	6119.36	1	0.799
H19	0.6	50947.4	1553067000	0.431	30598	70993			H19	0.65	48378.2	1853275500	0.417	33118	79419.7			H19	0.937	57576.9	1591311600	0.522	34507	66105.4			H19	52300.8	2740.29	1665884700	9.43436e+07	0.456667	0.0329157	32741	1144.07		0.729	0.104997	72172.7	3888.5	1	0.729
H20	0.674	52087.5	1870245900	0.437	36429	83361.6			H20	0.748	53371.3	2075068800	0.46	38616	83947.8			H20	0.877	55566.8	1748383200	0.5	39050	78100			H20	53675.2	1015.82	1897899300	9.53142e+07	0.465667	0.0184059	38031.7	811.068		0.766333	0.0593137	81803.1	1859.28	1	0.766333
H21	0.742	54249.2	1901711700	0.462	39207	84863.6			H21	0.728	50819.3	2156581800	0.442	42414	95959.3			H21	0.819	53874.2	1866532500	0.481	41962	87239.1			H21	52980.9	1086.2	1974942000	9.13859e+07	0.461667	0.0112596	41194.3	1002.2		0.763	0.0282902	89354	3373.08	1	0.763
H22	0.819	56548.3	1803826800	0.49	37028	75567.3			H22	0.823	55175.2	1846612800	0.495	36985	74717.2			H22	1.341	63318.5	1251648900	0.605	32531	53770.2			H22	58347.4	2516.98	1634029500	1.91589e+08	0.53	0.0375278	35514.7	1491.88		0.994333	0.173337	68018.3	7128.23	0.946387	0.941024
H23	0.869	61858.9	1637779500	0.516	34082	66050.4			H23	0.892	59532.3	1906064100	0.513	38590	75224.2			H23	0.871	58459.5	1712800800	0.511	36987	72381.6			H23	59950.2	1003.32	1752214800	7.99151e+07	0.513333	0.00145297	36553	1319.32		0.877333	0.00735603	71218.7	2711.32	0.861677	0.755978
H24	1.052	64903.2	1811554200	0.536	43694	81518.7			H24	1.29	67641.8	1981788300	0.605	53470	88380.2			H24	0.952	61256.8	1942762500	0.535	48752	91125.2			H24	64600.6	1849.4	1912035000	5.1488e+07	0.558667	0.0231685	48638.7	2822.66		1.098	0.100246	87008	2856.79	0.740584	0.813161
I1	0.801	58383.5	1785049200	0.474	39656	83662.4			I1	0.857	59863.2	2144916000	0.494	46325	93775.3			I1	1.017	64107.1	1843463700	0.559	47851	85601.1			I1	60784.6	1715.27	1924476300	1.11502e+08	0.509	0.025658	44610.7	2516.19		0.891667	0.0647182	87679.6	3098.8	0.740584	0.660354
I2	0.692	53196.3	1840849200	0.446	35995	80706.3			I2	0.733	56078.8	2051136000	0.477	37268	78130			I2	0.96	61499.3	1688164200	0.541	35884	66329			I2	56924.8	2433.92	1860049800	1.0522e+08	0.488	0.0279702	36382.3	443.991		0.795	0.0833447	75055.1	4425.97	0.861677	0.685033
I3	0.7	52221.2	1994177700	0.461	39265	85173.5			I3	0.707	50502.8	2124580500	0.451	39342	87232.8			I3	0.758	51371.4	1892887200	0.457	38659	84593			I3	51365.1	496.086	2003881800	6.70599e+07	0.456333	0.00290593	39088.7	215.98		0.721667	0.0182787	85666.4	800.913	0.946387	0.682976
I4	0.655	51595.2	1861645500	0.441	35985	81598.6			I4	0.633	50719.9	2165316300	0.446	36729	82352			I4	0.826	59157.1	1884503700	0.52	34399	66151.9			I4	53824.1	2678.45	1970488500	9.76371e+07	0.469	0.0255408	35704.3	687.097		0.704667	0.0609982	76700.9	5278.95	1	0.704667
I5	0.63	51048.2	1696317300	0.443	32953	74386			I5	0.627	50569.6	1970291700	0.442	34138	77235.3			I5	0.789	55160.8	1698833700	0.487	31121	63903.5			I5	52259.5	1457.21	1788480900	9.09083e+07	0.457333	0.0148361	32737.3	877.583		0.682	0.053507	71841.6	4053.38	1	0.682
I6	0.591	49863.2	1815965100	0.424	34311	80922.2			I6	0.596	47351.3	2028940200	0.413	34739	84113.8			I6	0.778	54370.5	1598589900	0.477	31054	65102.7			I6	50528.3	2053.38	1814498400	1.24234e+08	0.438	0.0197569	33368	1163.58		0.655	0.0615169	76712.9	5877.75	1	0.655
I7	0.548	48810.4	1834440300	0.413	35235	85314.8			I7	0.622	49427	2008170900	0.428	35463	82857.5			I7	0.77	56100.9	1705898700	0.491	31662	64484.7			I7	51446.1	2334.18	1849503300	8.75829e+07	0.444	0.0238956	34120	1230.76		0.646667	0.0652619	77552.3	6572.19	1	0.646667
I8	0.63	49646.2	1974612600	0.433	38736	89459.6			I8	0.574	44993	2121753600	0.401	37956	94653.4			I8	0.697	50896.4	1765005300	0.456	34598	75872.8			I8	48511.9	1796.09	1953790500	1.03509e+08	0.43	0.0159478	37096.7	1269.46		0.633667	0.0355543	86661.9	5599.03	1	0.633667
I9	0.602	50515.7	1819199700	0.424	35114	82816			I9	0.608	48440.2	2026566900	0.423	35230	83286.1			I9	0.759	56397.4	1665950400	0.494	32716	66226.7			I9	51784.4	2383.05	1837239000	1.04491e+08	0.447	0.0235018	34353.3	819.351		0.656333	0.0513625	77442.9	5609.75	1	0.656333
I10	0.623	50065.5	1772785800	0.424	33876	79896.2			I10	0.686	53378.6	1952512200	0.466	33844	72626.6			I10	0.761	53452.3	1627020000	0.476	32446	68163.9			I10	52298.8	1116.86	1784106000	9.41318e+07	0.455333	0.0159304	33388.7	471.424		0.69	0.0398873	73562.2	3419	1	0.69
I11	0.62	49099.6	1633295700	0.422	31004	73469.2			I11	0.58	46696.6	1929261600	0.411	35021	85209.2			I11	0.73	54037.3	1663401600	0.482	33280	69045.6			I11	49944.5	2160.77	1741986300	9.40401e+07	0.438333	0.022063	33101.7	1163.03		0.643333	0.0448454	75908	4822.74	1	0.643333
I12	0.651	51783.8	1496453400	0.447	29090	65078.3			I12	0.669	51552.5	1637242200	0.458	28782	62842.8			I12	0.849	56747.2	1477233900	0.512	30301	59181.6			I12	53361.2	1694.34	1536976500	5.04389e+07	0.472333	0.0200859	29391	463.606		0.723	0.0632139	62367.6	1718.72	1	0.723
I13	0.675	52760.4	1620848700	0.454	31493	69367.8			I13	0.633	48638.8	1869341400	0.425	32981	77602.4			I13	0.804	53761.9	1566404100	0.48	33088	68933.3			I13	51720.4	1567.69	1685531400	9.32392e+07	0.453	0.015885	32520.7	514.761		0.704	0.051449	71967.8	2820.05	1	0.704
I14	0.646	49972.1	1470482100	0.43	28831	67048.8			I14	0.642	49884.5	1779382800	0.44	32061	72865.9			I14	0.881	57017.1	1610355600	0.523	32605	62342.3			I14	52291.2	2363.06	1620073500	8.93042e+07	0.464333	0.029475	31165.7	1177.85		0.723	0.0790084	67419	3043.55	1	0.723
I15	0.727	53973.6	1538124300	0.467	30396	65087.8			I15	0.703	54220.2	1759056300	0.483	31425	65062.1			I15	0.777	52692.8	1647864900	0.469	33835	72142.9			I15	53628.9	473.413	1648348500	6.3778e+07	0.473	0.00503322	31885.3	1019.09		0.735667	0.021797	67430.9	2355.98	1	0.735667
I16	0.652	51095.7	1756549800	0.43	35281	82048.8			I16	0.689	52815.1	1960092900	0.457	35573	77840.3			I16	0.822	53998.6	1605610800	0.479	34325	71659.7			I16	52636.4	842.729	1774084500	1.02705e+08	0.455333	0.0141696	35059.7	376.881		0.721	0.0516172	77182.9	3017.04	1	0.721
I17	0.76	54151.7	1681854300	0.464	33396	71974.1			I17	0.7	50785.8	1868306400	0.445	34547	77633.7			I17	0.87	54642.1	1590935400	0.496	34081	68711.7			I17	53193.2	1211.98	1713698700	8.16379e+07	0.468333	0.014881	34008	334.264		0.776667	0.0497773	72773.2	2606.37	1	0.776667
I18	0.661	50416.1	1854047700	0.43	36581	85072.1			I18	0.655	49228.2	2024204400	0.43	37838	87995.3			I18	0.875	55261.7	1514944800	0.5	33167	66334			I18	51635.3	1845.33	1797732300	1.49683e+08	0.453333	0.0233333	35862	1395.5		0.730333	0.0723541	79800.5	6785.92	1	0.730333
I19	0.671	51448.9	1647335700	0.434	31694	73027.6			I19	0.727	52255.1	1906014600	0.453	35297	77918.3			I19	0.888	56062.4	1573310700	0.498	34007	68287.1			I19	53255.5	1422.66	1708887000	1.00854e+08	0.461667	0.0189766	33666	1053.98		0.762	0.065041	73077.7	2780.39	1	0.762
I20	0.689	51304.1	1864334700	0.447	37352	83561.5			I20	0.712	49595.7	2074486500	0.444	39769	89569.8			I20	0.845	54019.7	1626963300	0.5	35646	71292			I20	51639.8	1288.09	1855261500	1.29268e+08	0.463667	0.0181873	37589	1196.09		0.748667	0.0486221	81474.4	5378.56	1	0.748667
I21	0.795	55863.5	1857643200	0.473	37314	78887.9			I21	0.703	51674.8	2027624400	0.445	38693	86950.6			I21	0.936	58316.4	1584774000	0.521	35429	68001.9			I21	55284.9	1938.95	1823347200	1.28985e+08	0.479667	0.0221911	37145.3	946.002		0.811333	0.0677553	77946.8	5490.21	1	0.811333
I22	0.784	55877.8	1848924000	0.469	37696	80375.3			I22	0.755	52601.2	2063286900	0.455	40617	89268.1			I22	0.873	55673.4	1750815900	0.5	39724	79448			I22	54717.5	1059.78	1887675600	9.22601e+07	0.474667	0.0132958	39345.7	864.178		0.804	0.0355012	83030.5	3130.3	0.946387	0.760895
I23	0.865	60196.1	1673762400	0.506	34715	68606.7			I23	1.008	62240.3	1771620300	0.546	35474	64970.7			I23	0.879	58208.8	1643847300	0.513	35175	68567.3			I23	60215.1	1163.82	1696410000	3.8584e+07	0.521667	0.0123333	35121.3	220.741		0.917333	0.0455131	67381.6	1205.48	0.861677	0.790445
I24	0.998	62741.7	1643431500	0.519	39295	75712.9			I24	1.216	64571.3	2019965400	0.583	53077	91041.2			I24	0.94	60694.4	1753031700	0.53	42522	80230.2			I24	62669.1	1119.76	1805476200	1.11814e+08	0.544	0.0197569	44964.7	4161.76		1.05133	0.0840185	82328.1	4547.52	0.740584	0.778601
J1	0.897	58668.8	1661593500	0.491	36468	74272.9			J1	0.926	61556.5	1855745100	0.519	37547	72344.9			J1	1.111	65116.2	1679400900	0.585	43591	74514.5			J1	61780.5	1864.58	1732246500	6.19629e+07	0.531667	0.0278648	39202	2216.5		0.978	0.0670249	73710.8	686.495	0.740584	0.724291
J2	0.739	52057.8	2074563000	0.449	41339	92069			J2	0.73	54319.4	2146761900	0.47	38924	82817			J2	0.948	59965.7	1592201700	0.541	35778	66133.1			J2	55447.7	2351.49	1937842200	1.74072e+08	0.486667	0.0278348	38680.3	1609.94		0.805667	0.0712141	80339.7	7588.83	0.861677	0.694224
J3	0.669	52099.5	2031066900	0.453	40128	88582.8			J3	0.678	52621	2194952400	0.462	40387	87417.7			J3	0.748	53325.3	1840968900	0.474	37699	79533.8			J3	52681.9	355.166	2022329400	1.0228e+08	0.463	0.00608276	39404.7	856.104		0.698333	0.0249689	85178.1	2842.14	0.946387	0.660894
J4	0.709	55089.2	1731453300	0.472	32500	68855.9			J4	0.664	52663.1	2009409300	0.465	34145	73430.1			J4	0.798	55941.8	1844825400	0.493	34566	70113.6			J4	54564.7	982.142	1861896000	8.06917e+07	0.476667	0.00841295	33737	630.327		0.723667	0.0393715	70799.9	1364.31	1	0.723667
J5	0.596	50928.4	1688059800	0.436	32279	74034.4			J5	0.611	50592.2	2043696600	0.448	34398	76781.2			J5	0.778	53844.6	1802342700	0.47	33080	70383			J5	51788.4	1032.65	1844699700	1.04825e+08	0.451333	0.00995546	33252.3	617.742		0.661667	0.0583276	73732.9	1853.16	1	0.661667
J6	0.533	48755	1658765700	0.409	31284	76489			J6	0.588	50145.8	2005896600	0.439	33699	76763.1			J6	0.847	57872.6	1734151500	0.504	31436	62373			J6	52257.8	2835.97	1799604600	1.05417e+08	0.450667	0.0280377	32139.7	780.9		0.656	0.0968108	71875	4751.67	1	0.656
J7	0.574	49724	1711673100	0.427	32543	76213.1			J7	0.576	48886.7	2011634100	0.431	34842	80839.9			J7	0.756	53591.5	1686495600	0.476	31839	66888.7			J7	50734	1449.02	1803267600	1.04436e+08	0.444667	0.0157092	33074.7	906.735		0.635333	0.0603361	74647.2	4102.78	1	0.635333
J8	0.567	48503.1	1925001900	0.412	37512	91048.5			J8	0.609	49141.8	2097749700	0.43	37198	86507			J8	0.722	51255.4	1751708700	0.45	35487	78860			J8	49633.4	831.672	1924820100	9.98935e+07	0.430667	0.0109747	36732.3	629.23		0.632667	0.0462829	85471.8	3556.39	1	0.632667
J9	0.571	48010	1887351300	0.406	36683	90352.2			J9	0.505	44414.7	2224136700	0.387	40545	104767			J9	0.715	50556.3	1807863300	0.441	37023	83952.4			J9	47660.3	1781.52	1973117100	1.2759e+08	0.411333	0.0158149	38083.7	1234.57		0.597	0.062	93024	6155.5	1	0.597
J10	0.637	50407	1640959200	0.427	31426	73597.2			J10	0.607	48595.2	1979004600	0.423	35048	82855.8			J10	0.782	55529.3	1617628500	0.486	32170	66193.4			J10	51510.5	2076.34	1745864100	1.16765e+08	0.445333	0.0203661	32881.3	1104.42		0.675333	0.0540319	74215.5	4819.94	1	0.675333
J11	0.591	49919.3	1532312100	0.422	29082	68914.7			J11	0.668	51335.9	1781674200	0.448	31382	70049.1			J11	0.951	58183.4	1446666300	0.533	30162	56589.1			J11	53146.2	2551.57	1586884200	1.00484e+08	0.467667	0.0335178	30208.7	664.363		0.736667	0.109448	65184.3	4310.05	1	0.736667
J12	0.728	54691.9	1377685800	0.48	27577	57452.1			J12	0.703	55047.5	1698880500	0.483	29690	61470			J12	0.818	56830.8	1475412300	0.496	30274	61036.3			J12	55523.4	661.696	1517326200	9.50598e+07	0.486333	0.00491031	29180.3	819.201		0.749667	0.0349205	59986.1	1273.19	1	0.749667
J13	0.606	49656.1	1483702200	0.424	28903	68167.5			J13	0.635	49304.1	1805726700	0.437	31815	72803.2			J13	0.866	56112.7	1485211500	0.507	31019	61181.5			J13	51690.9	2213.2	1591546800	1.07091e+08	0.456	0.0257747	30579	868.933		0.702333	0.0822604	67384	3377.7	1	0.702333
J14	0.624	51857.7	1508600700	0.436	29130	66811.9			J14	0.683	51879.4	1818039600	0.447	31823	71192.4			J14	0.825	55461	1539661500	0.489	31876	65186.1			J14	53066	1197.48	1622100600	9.8379e+07	0.457333	0.0161486	30943	906.629		0.710667	0.0596499	67730.1	1793.62	1	0.710667
J15	0.787	55661.7	1650744000	0.478	34341	71843.1			J15	0.645	49731.8	1947272400	0.429	35118	81860.1			J15	0.697	50523.2	1778994900	0.446	38438	86183.9			J15	51972.2	1858.82	1792337100	8.58599e+07	0.451	0.0143643	35965.7	1256.35		0.709667	0.0414782	79962.4	4247.18	1	0.709667
J16	0.752	54639.5	1778844600	0.467	36171	77454			J16	0.658	49620.3	2075067000	0.436	38832	89064.2			J16	0.799	54618.8	1641693600	0.483	34934	72327.1			J16	52959.5	1669.62	1831868400	1.27882e+08	0.462	0.0137961	36645.7	1150.01		0.736333	0.0414501	79615.1	4950.94	1	0.736333
J17	0.735	54172.3	1732636800	0.462	35604	77064.9			J17	0.654	49337	1953853200	0.431	36233	84067.3			J17	0.798	52965.4	1678985100	0.471	36684	77885.4			J17	52158.2	1453.01	1788491700	8.41189e+07	0.454667	0.0121152	36173.7	313.177		0.729	0.0416773	79672.5	2210.11	1	0.729
J18	0.699	52222	1788700500	0.448	36536	81553.6			J18	0.686	51188.2	1992070800	0.451	37551	83261.6			J18	0.896	56151.4	1587911400	0.508	34590	68090.6			J18	53187.2	1511.86	1789560900	1.16672e+08	0.469	0.0195192	36225.7	868.737		0.760333	0.0679371	77635.3	4797.76	1	0.760333
J19	0.696	53714.7	1591655400	0.456	30691	67304.8			J19	0.693	51638.4	1912454100	0.447	34691	77608.5			J19	0.935	57221.3	1522752300	0.517	32750	63346.2			J19	54191.5	1629.17	1675620600	1.20076e+08	0.473333	0.0219874	32710.7	1154.87		0.774667	0.0801713	69419.9	4250.81	1	0.774667
J20	0.682	53603.5	1578020400	0.455	30843	67786.8			J20	0.768	54310.9	1809353700	0.48	32872	68483.3			J20	0.95	56924.3	1524988800	0.521	33278	63873.3			J20	54946.2	1009.9	1637454300	8.73024e+07	0.485333	0.0192383	32331	753.175		0.8	0.0790021	66714.5	1434.74	1	0.8
J21	0.685	53727.8	1625142600	0.451	31354	69521.1			J21	0.744	53697	1935342000	0.465	35477	76294.6			J21	0.934	57205.6	1563915600	0.511	33650	65851.3			J21	54876.8	1164.44	1708133400	1.14971e+08	0.475667	0.018123	33493.7	1192.77		0.787667	0.0751229	70555.7	3058.79	1	0.787667
J22	0.75	55607.1	1751194800	0.469	35123	74889.1			J22	0.754	53217.3	2015492400	0.465	39008	83888.2			J22	0.895	57229.8	1720208700	0.517	38701	74856.9			J22	55351.4	1165.36	1828965300	9.36915e+07	0.483667	0.0167066	37610.7	1246.99		0.799667	0.0476807	77878.1	3005.07	0.946387	0.756794
J23	1.335	76205.2	1203882300	0.671	30213	45026.8			J23	0.825	57796.2	1782675900	0.492	34635	70396.3			J23	0.903	57974.2	1634877000	0.509	35092	68943			J23	63991.9	6106.87	1540478400	1.73622e+08	0.557333	0.0570448	33313.3	1555.77		1.021	0.158606	61455.4	8224.99	0.861677	0.879772
J24	0.989	62861.6	1704905100	0.526	40193	76412.5			J24	1.206	67250	1968669000	0.597	51676	86559.5			J24	0.971	62750	1703984400	0.547	41128	75188.3			J24	64287.2	1481.75	1792519500	8.80752e+07	0.556667	0.0210581	44332.3	3681.74		1.05533	0.0755123	79386.8	3603.72	0.740584	0.781563
K1	0.741	54885.8	2027962800	0.46	42724	92878.3			K1	0.884	60764.5	2187864900	0.521	46230	88733.2			K1	1.172	64175.1	1646022600	0.586	43443	74134.8			K1	59941.8	2712.97	1953950100	1.60734e+08	0.522333	0.0363792	44132.3	1069.17		0.932333	0.126744	85248.8	5684.34	0.740584	0.690471
K2	0.647	51856.2	1978299900	0.439	38603	87933.9			K2	0.724	54535.5	2182454100	0.459	37781	82311.5			K2	0.883	59439.6	1718414100	0.525	36691	69887.6			K2	55277.1	2220.32	1959722700	1.34278e+08	0.474333	0.0259829	37691.7	553.751		0.751333	0.0694846	80044.4	5331.43	0.861677	0.647407
K3	0.625	51577.1	1987268400	0.444	38417	86524.8			K3	0.696	53143.4	2162449800	0.464	38726	83461.2			K3	0.822	55026.6	1744136100	0.483	33927	70242.2			K3	53249	997.191	1964618100	1.21287e+08	0.463667	0.0112596	37023.3	1550.73		0.714333	0.057603	80076.1	4995.82	0.946387	0.676036
K4	0.636	52735.1	1964824200	0.456	37286	81767.5			K4	0.644	50408.3	2166792300	0.445	39085	87831.5			K4	0.727	53041.1	1833853500	0.469	35474	75637.5			K4	52061.5	831.314	1988490000	9.68368e+07	0.456667	0.00693622	37281.7	1042.41		0.669	0.0290918	81745.5	3520.1	1	0.669
K5	0.64	51235.4	1759176000	0.444	33529	75515.8			K5	0.651	50796.9	2081871000	0.449	35421	78888.6			K5	0.745	53596.8	1778954400	0.471	32870	69787.7			K5	51876.4	869.483	1873333800	1.04425e+08	0.454667	0.00829324	33940	764.546		0.678667	0.0333183	74730.7	2656.38	1	0.678667
K6	0.628	51327.6	1979898300	0.435	37789	86871.3			K6	0.582	48212.3	2240329500	0.42	39232	93409.5			K6	0.763	55271.2	1793867400	0.479	34478	71979.1			K6	51603.7	2042.39	2004698400	1.29478e+08	0.444667	0.0177044	37166.3	1407.23		0.657667	0.0543149	84086.6	6341.17	1	0.657667
K7	0.59	49165.8	1894366800	0.418	36112	86392.3			K7	0.608	48107.4	2112321600	0.418	37256	89129.2			K7	0.796	55132.6	1754655300	0.481	33076	68765.1			K7	50801.9	2186.76	1920447900	1.0407e+08	0.439	0.021	35481.3	1247.18		0.664667	0.0658719	81428.9	6381	1	0.664667
K8	0.583	50389.3	1671422400	0.431	32212	74737.8			K8	0.641	50629.1	1988627400	0.45	33606	74680			K8	0.779	54834.7	1630145700	0.483	30751	63666.7			K8	51951	1443.48	1763398500	1.13243e+08	0.454667	0.0151914	32189.7	824.243		0.667667	0.0581301	71028.2	3680.79	1	0.667667
K9	0.618	51243.4	1730641500	0.434	33951	78228.1			K9	0.628	50449.8	2030417100	0.436	34651	79474.8			K9	0.689	51622.4	1705747500	0.446	32974	73932.7			K9	51105.2	345.485	1822268700	1.04322e+08	0.438667	0.00371184	33858.7	486.305		0.645	0.0221886	77211.9	1678.6	1	0.645
K10	0.661	51683.4	1867712400	0.44	37163	84461.4			K10	0.598	47916.9	2107678500	0.418	37675	90131.6			K10	0.704	51353.4	1685072700	0.45	34243	76095.6			K10	50317.9	1204.27	1886821200	1.22369e+08	0.436	0.00945163	36360.3	1068.93		0.654333	0.0307806	83562.8	4076.68	1	0.654333
K11	0.671	51084	1802955600	0.439	34690	79020.5			K11	0.608	47587.6	2043871200	0.415	36715	88469.9			K11	0.728	51489.7	1629423000	0.456	33647	73787.3			K11	50053.8	1238.64	1825416600	1.20167e+08	0.436667	0.011893	35017.3	900.651		0.669	0.0346554	80425.9	4296.36	1	0.669
K12	0.669	51085.1	1755672300	0.436	34063	78126.1			K12	0.68	49241.8	1895012100	0.427	33495	78442.6			K12	0.725	52862.1	1599096600	0.461	33734	73175.7			K12	51063	1045.16	1749927000	8.54717e+07	0.441333	0.0101708	33764	164.652		0.691333	0.0171302	76581.5	1705.34	1	0.691333
K13	0.683	52081.1	1725747300	0.446	34465	77275.8			K13	0.639	50013.2	1956730500	0.432	35464	82092.6			K13	0.678	51521.8	1617281100	0.451	33587	74472.3			K13	51205.4	617.576	1766586300	1.00096e+08	0.443	0.00568624	34505.3	542.218		0.666667	0.0139084	77946.9	2225.24	1	0.666667
K14	0.698	55036.7	1511575200	0.463	28921	62464.4			K14	0.723	53872.9	1759203000	0.462	30575	66179.7			K14	0.854	58047.3	1569195900	0.509	30780	60471.5			K14	55652.3	1243.73	1613324700	7.48118e+07	0.478	0.0155027	30092	588.483		0.758333	0.0483747	63038.5	1672.62	1	0.758333
K15	0.75	55723.1	1600532100	0.476	31970	67163.9			K15	0.72	52412.8	1888842600	0.46	33567	72971.7			K15	0.705	51158.9	1630309500	0.45	31822	70715.6			K15	53098.3	1361.44	1706561400	9.15451e+07	0.462	0.00757188	32453	558.636		0.725	0.0132288	70283.7	1690.43	1	0.725
K16	0.735	55146.8	1589071500	0.469	31512	67189.8			K16	0.705	53734.8	1858041000	0.471	33575	71284.5			K16	0.834	55831.6	1511194500	0.495	30487	61589.9			K16	54904.4	617.315	1652769000	1.05069e+08	0.478333	0.00835331	31858	908.061		0.758	0.0389744	66688.1	2809.81	1	0.758
K17	0.779	55971.5	1787175000	0.481	36046	74939.7			K17	0.697	50704	1997748900	0.444	37494	84445.9			K17	0.776	53921.4	1691837100	0.476	35700	75000			K17	53532.3	1533	1825587000	9.03735e+07	0.467	0.0115902	36413.3	549.487		0.750667	0.0268473	78128.6	3158.75	1	0.750667
K18	0.68	53120.2	1912704300	0.444	38511	86736.5			K18	0.631	49944.2	2198189700	0.431	42135	97761			K18	0.821	55382.4	1654091100	0.487	35916	73749.5			K18	52815.6	1577.26	1921661700	1.57132e+08	0.454	0.0169214	38854	1803.44		0.710667	0.0569512	86082.3	6939.25	1	0.710667
K19	0.68	52558.6	1792557900	0.449	36076	80347.4			K19	0.625	48670.6	2102871600	0.424	39788	93839.6			K19	0.859	54704.7	1665073800	0.491	37208	75780			K19	51977.9	1765.93	1853501100	1.30003e+08	0.454667	0.0195477	37690.7	1098.4		0.721333	0.0706407	83322.4	5421.4	1	0.721333
K20	0.731	55231.4	1892784600	0.476	38213	80279.4			K20	0.669	49101.4	2111610600	0.434	40845	94112.9			K20	0.872	55259.6	1642142700	0.496	36661	73913.3			K20	53197.4	2048.04	1882179300	1.35627e+08	0.468667	0.0182696	38573	1221.16		0.757333	0.060062	82768.5	5962.46	1	0.757333
K21	0.735	54423.5	1821422700	0.461	36372	78898			K21	0.711	51819.7	2004912000	0.451	37993	84241.7			K21	0.981	60830.3	1542145500	0.545	34495	63293.6			K21	55691.2	2677.25	1789493400	1.3454e+08	0.485667	0.0298068	36286.7	1010.69		0.809	0.0862786	75477.8	6284.36	1	0.809
K22	0.768	57310.2	1523122200	0.477	30401	63733.8			K22	0.805	57763.3	1756638900	0.493	32207	65328.6			K22	0.962	59664.7	1615285800	0.524	34302	65461.8			K22	58246	721.277	1631682300	6.79072e+07	0.498	0.0137961	32303.3	1127.15		0.845	0.0594671	64841.4	555.155	1	0.845
K23	0.816	60380.2	1496352600	0.504	31280	62063.5			K23	0.812	57484.8	1811164500	0.492	35400	71951.2			K23	0.879	57860.5	1683935100	0.512	36984	72234.4			K23	58575.2	909.012	1663817400	9.14334e+07	0.502667	0.00581187	34554.7	1699.98		0.835667	0.0216974	68749.7	3344.1	0.861677	0.720075
K24	0.917	63395.4	1522971900	0.523	34615	66185.5			K24	1.371	71692.3	1646860500	0.638	41773	65474.9			K24	1.084	66353.9	1672454700	0.588	40238	68432			K24	67147.2	2427.73	1614095700	4.61571e+07	0.583	0.0332916	38875.3	2175.77		1.124	0.132576	66697.5	891.186	0.740584	0.832416
L1	0.828	57799.3	1861379100	0.482	40090	83174.3			L1	0.823	58983	2065028400	0.5	41578	83156			L1	1.059	63227.4	1680733800	0.557	39758	71378.8			L1	60003.2	1647.92	1869047100	1.11003e+08	0.513	0.0226053	40475.3	559.601		0.903333	0.0778467	79236.4	3928.78	0.740584	0.668994
L2	0.697	52872.1	1892694600	0.451	36553	81048.8			L2	0.721	54529.4	1982597400	0.472	34363	72803			L2	0.926	59182.6	1660084200	0.531	36530	68794.7			L2	55528	1888.86	1845125400	9.60916e+07	0.484667	0.0239467	35815.3	726.197		0.781333	0.0726644	74215.5	3607.26	0.861677	0.673257
L3	0.668	51861.2	1879488000	0.446	36002	80722			L3	0.628	51433.9	2211996600	0.454	39350	86674			L3	0.751	51948.2	1858818600	0.462	37919	82075.8			L3	51747.8	158.914	1983434400	1.14437e+08	0.454	0.0046188	37757	969.873		0.682333	0.0362231	83157.2	1801.29	1	0.682333
L4	0.658	53514.4	1817368200	0.455	35275	77527.5			L4	0.665	52125.5	2035539900	0.457	33985	74365.4			L4	0.834	57591.9	1770518700	0.504	33237	65946.4			L4	54410.6	1640.4	1874475600	8.16599e+07	0.472	0.0160104	34165.7	595.215		0.719	0.0575355	72613.1	3456.06	1	0.719
L5	0.691	54487.7	1696274100	0.469	32548	69398.7			L5	0.701	53936.6	1959079500	0.475	33275	70052.6			L5	0.793	56380.4	1728314100	0.495	32101	64850.5			L5	54934.9	740.045	1794555900	8.27801e+07	0.479667	0.00785988	32641.3	342.102		0.728333	0.0324619	68100.6	1635.98	1	0.728333
L6	0.626	50106.9	1890227700	0.439	36703	83605.9			L6	0.566	48334.1	2183058000	0.433	38773	89545			L6	0.682	50103.7	1841435100	0.441	35112	79619			L6	49514.9	590.386	1971573600	1.06676e+08	0.437667	0.0024037	36862.7	1059.85		0.624667	0.033493	84256.7	2883.8	1	0.624667
L7	0.682	51722.6	1855684800	0.445	37366	83968.5			L7	0.543	48944.2	2265273000	0.429	40913	95368.3			L7	0.71	53767.9	1794860100	0.464	35490	76487.1			L7	51478.2	1397.81	1971939300	1.47714e+08	0.446	0.010116	37923	1590.06		0.645	0.0516366	85274.6	5489.52	1	0.645
L8	0.718	53408.3	1831464000	0.464	37070	79892.2			L8	0.686	51300.5	2056624200	0.458	37345	81539.3			L8	0.717	52683.6	1702035000	0.466	34156	73296.1			L8	52464.2	618.281	1863374400	1.03597e+08	0.462667	0.0024037	36190.3	1020.26		0.707	0.010504	78242.6	2518.5	1	0.707
L9	0.721	52580.6	1817267400	0.454	36516	80431.7			L9	0.621	49614.5	2086539300	0.436	38383	88034.4			L9	0.715	49390.3	1768701600	0.431	35563	82512.8			L9	50528.5	1028.11	1890836100	9.88508e+07	0.440333	0.00698411	36820.7	828.194		0.685667	0.0323797	83659.6	2268.38	1	0.685667
L10	0.705	52826	1721720700	0.454	34095	75099.1			L10	0.625	49292.7	1934441100	0.436	34267	78594			L10	0.689	50642.5	1678698000	0.446	33851	75899.1			L10	50920.4	1029.4	1778286600	7.90589e+07	0.445333	0.00520683	34071	120.687		0.673	0.0244404	76530.8	1057.17	1	0.673
L11	0.59	50127.5	1879459200	0.42	37720	89809.5			L11	0.506	46623.7	2091368700	0.401	36096	90015			L11	0.666	51312.7	1695378600	0.445	34322	77128.1			L11	49354.6	1407.68	1888735500	1.14407e+08	0.422	0.012741	36046	981.237		0.587333	0.0462073	85650.9	4261.8	1	0.587333
L12	0.63	50272.9	1784359800	0.428	34301	80142.5			L12	0.624	49501.9	1931912100	0.429	34018	79296			L12	0.717	53155.3	1592972100	0.469	32545	69392.3			L12	50976.7	1111.82	1769748000	9.81159e+07	0.442	0.0135031	33621.3	544.332		0.657	0.03005	76277	3450.98	1	0.657
L13	0.66	52022.3	1798359300	0.435	34551	79427.6			L13	0.555	47713.1	2066388300	0.411	37122	90321.2			L13	0.68	50622.8	1708994700	0.439	35163	80097.9			L13	50119.4	1269.16	1857914100	1.07382e+08	0.428333	0.00874325	35612	775.395		0.631667	0.0387657	83282.2	3524.78	1	0.631667
L14	0.613	50828.2	1525070700	0.429	29342	68396.3			L14	0.671	51260.7	1786964400	0.444	31023	69871.6			L14	0.812	56863.5	1531853100	0.498	30459	61162.7			L14	52984.1	1943.71	1614629400	8.61897e+07	0.457	0.0209523	30274.7	493.938		0.698667	0.0590884	66476.8	2691.01	1	0.698667
L15	0.743	56117.5	1725591600	0.477	34849	73058.7			L15	0.735	52752.6	1898439300	0.462	34321	74287.9			L15	0.7	50573.2	1663432200	0.438	34106	77867.6			L15	53147.8	1612.64	1762487700	7.03043e+07	0.459	0.0113578	34425.3	220.738		0.726	0.0132035	75071.4	1442.42	1	0.726
L16	0.696	55566.5	1492249500	0.469	29149	62151.4			L16	0.636	51256.3	1933725600	0.449	34612	77086.9			L16	0.856	55360.1	1567927800	0.492	31492	64008.1			L16	54061	1403.62	1664634300	1.36308e+08	0.47	0.0124231	31751	1582.34		0.729333	0.0656591	67748.8	4699.7	1	0.729333
L17	0.739	56450.2	1532606400	0.478	29904	62560.7			L17	0.657	50637.2	1942632000	0.44	35461	80593.2			L17	0.864	59634	1427805900	0.53	29033	54779.2			L17	55573.8	2633.85	1634348100	1.57083e+08	0.482667	0.0260853	31466	2013.26		0.753333	0.060184	65977.7	7645.19	1	0.753333
L18	0.726	54194.5	1815806700	0.464	36763	79230.6			L18	0.722	52032	1955931300	0.463	37664	81347.7			L18	0.817	53649	1593680400	0.479	33504	69945.7			L18	53291.8	649.309	1788472800	1.05462e+08	0.468667	0.00517472	35977	1263.56		0.755	0.0310215	76841.4	3501.56	1	0.755
L19	0.701	52478.7	1856907900	0.447	37425	83724.8			L19	0.628	48897.9	2127053700	0.429	39493	92058.3			L19	0.862	55938.9	1583804700	0.499	34204	68545.1			L19	52438.5	2032.65	1855922100	1.56823e+08	0.458333	0.0209868	37040.7	1538.85		0.730333	0.0691239	81442.7	6882.91	1	0.730333
L20	0.706	53144.6	1816508700	0.456	35976	78894.7			L20	0.667	48653	2057816700	0.434	38983	89822.6			L20	0.882	55248	1596264300	0.507	34399	67848.1			L20	52348.6	1944.98	1823529900	1.33285e+08	0.465667	0.0216205	36452.7	1344.58		0.751667	0.066132	78855.1	6343.51	1	0.751667
L21	0.729	55654	1521254700	0.468	30355	64861.1			L21	0.76	54109.7	1786472100	0.472	32819	69531.8			L21	1.045	59008.1	1475861400	0.542	32537	60031.4			L21	56257.3	1445.87	1594529400	9.68618e+07	0.494	0.0240278	31903.7	778.601		0.844667	0.100566	64808.1	2742.66	1	0.844667
L22	0.731	57051	1486911600	0.476	29266	61483.2			L22	0.797	55514.5	1780163100	0.483	32700	67701.9			L22	0.987	61390.9	1536434100	0.544	32112	59029.4			L22	57985.5	1759.53	1601169600	9.06313e+07	0.501	0.0215948	31359.3	1060.34		0.838333	0.0767362	62738.2	2580.96	0.946387	0.793388
L23	0.795	58234.1	1648833300	0.486	34277	70528.8			L23	0.806	56080.3	1968174900	0.49	40521	82695.9			L23	0.935	58198	1558887300	0.518	34726	67038.6			L23	57504.1	711.977	1725298500	1.24183e+08	0.498	0.0100664	36508	2010.68		0.845333	0.0449456	73421.1	4745.59	0.861677	0.728404
L24	0.974	63685.7	1878538500	0.545	43495	79807.3			L24	1.104	62929.8	2106149400	0.564	53745	95292.6			L24	0.944	60617.4	1729856700	0.535	40729	76129			L24	62411	922.942	1904848200	1.0942e+08	0.548	0.0085049	45989.7	3959.02		1.00733	0.0491031	83743	5871.61	0.740584	0.746015
M1	0.733	53799.4	2016526500	0.453	42339	93463.6			M1	0.795	57733.7	2209403700	0.504	48500	96230.2			M1	0.941	60333.5	1692840600	0.534	39619	74192.9			M1	57288.9	1899.3	1972923600	1.50704e+08	0.497	0.0236432	43486	2627.09		0.823	0.061655	87962.2	6930.83	0.740584	0.609501
M2	0.616	51874.3	1783556100	0.428	32542	76032.7			M2	0.756	56768.2	1890360900	0.491	32499	66189.4			M2	1.03	61951.4	1472711400	0.558	32413	58087.8			M2	56864.6	2909.41	1715542800	1.25269e+08	0.492333	0.0375337	32484.7	37.9224		0.800667	0.12158	66770	5188.37	0.861677	0.689916
M3	0.582	48503.9	1863311400	0.402	33699	83828.4			M3	0.704	49431.6	2060080200	0.429	34822	81170.2			M3	0.831	54098.8	1645094700	0.479	33354	69632.6			M3	50678.1	1731.2	1856162100	1.19849e+08	0.436667	0.0225561	33958.3	443.169		0.705667	0.0718849	78210.4	4357	0.946387	0.667834
M4	0.702	52469.6	1784304000	0.453	34871	76977.9			M4	0.647	50771.2	1999304100	0.446	34833	78100.9			M4	0.717	53052.1	1774898100	0.462	33789	73136.4			M4	52097.7	684.194	1852835400	7.32847e+07	0.453667	0.00463081	34497.7	354.503		0.688667	0.0212786	76071.7	1503.06	1	0.688667
M5	0.696	53063.3	1756290600	0.46	35573	77332.6			M5	0.691	51880.9	2031126300	0.456	35572	78008.8			M5	0.683	52026	1788455700	0.451	33098	73388			M5	52323.4	372.311	1858624200	8.67494e+07	0.455667	0.00260342	34747.7	824.833		0.69	0.00378594	76243.1	1440.84	1	0.69
M6	0.611	49966.1	1809390600	0.429	36331	84687.6			M6	0.63	49871.2	2078034300	0.436	37331	85621.6			M6	0.671	48184.1	1712909700	0.42	33589	79973.8			M6	49340.5	578.824	1866778200	1.09238e+08	0.428333	0.00463081	35750.3	1118.56		0.637333	0.0177044	83427.7	1747.85	1	0.637333
M7	0.662	51724.2	1849310100	0.443	36427	82228			M7	0.646	49730.8	2012812200	0.437	35952	82270			M7	0.699	51671.8	1613907900	0.453	31549	69644.6			M7	51042.3	655.884	1825343400	1.15776e+08	0.444333	0.00466667	34642.7	1552.9		0.669	0.015695	78047.5	4201.49	1	0.669
M8	0.615	50626	1859191200	0.432	36557	84622.7			M8	0.577	47440.7	2125835100	0.418	38270	91555			M8	0.672	50387.6	1668881700	0.435	32549	74825.3			M8	49484.8	1024.34	1884636000	1.32523e+08	0.428333	0.00523874	35792	1695.23		0.621333	0.0276064	83667.7	4853.01	1	0.621333
M9	0.624	51399.5	1813939200	0.432	36546	84597.2			M9	0.554	47541.6	2177502300	0.407	39390	96781.3			M9	0.656	49289.4	1782341100	0.425	35398	83289.4			M9	49410.2	1115.33	1924594200	1.26783e+08	0.421333	0.0074461	37111.3	1186.55		0.611333	0.0301183	88222.7	4295.96	1	0.611333
M10	0.656	53632.4	1821523500	0.454	35913	79103.5			M10	0.621	49670.8	2069747100	0.436	36232	83100.9			M10	0.669	49132.5	1674636300	0.424	32839	77450.5			M10	50811.9	1418.79	1855302300	1.15302e+08	0.438	0.0087178	34994.7	1081.76		0.648667	0.0143333	79885	1677.29	1	0.648667
M11	0.624	51624.3	1689114600	0.433	32585	75254			M11	0.645	50422.9	1857469500	0.436	32570	74701.8			M11	0.682	51200.3	1562175000	0.444	30697	69137.4			M11	51082.5	351.784	1702919700	8.55232e+07	0.437667	0.00328295	31950.7	626.848		0.650333	0.0169542	73031.1	1953.37	1	0.650333
M12	0.614	49423.2	1690423200	0.42	32320	76952.4			M12	0.569	46320.8	1983234600	0.404	35250	87252.5			M12	0.666	50044.7	1597302900	0.435	32093	73777			M12	48596.2	1151.76	1756986900	1.16274e+08	0.419667	0.00895048	33221	1016.61		0.616333	0.0280258	79327.3	4067.23	1	0.616333
M13	0.646	50644.7	1726508700	0.425	33321	78402.4			M13	0.68	52059.2	1919213100	0.447	33541	75035.8			M13	0.657	50409.2	1617537600	0.434	32163	74108.3			M13	51037.7	515.241	1754419800	8.81973e+07	0.435333	0.00638575	33008.3	427.411		0.661	0.0100167	75848.8	1304.54	1	0.661
M14	0.661	51978.3	1726315200	0.447	34176	76456.4			M14	0.668	50605.1	1902530700	0.444	34185	76993.2			M14	0.726	52919.6	1562376600	0.461	31785	68947.9			M14	51834.4	672.014	1730407500	9.82153e+07	0.450667	0.00523874	33382	798.504		0.685	0.0205994	74132.5	2596.92	1	0.685
M15	0.745	54904.2	1580514300	0.474	31503	66462			M15	0.68	51064.8	1877481900	0.45	33916	75368.9			M15	0.684	51831.3	1533670200	0.456	30592	67087.7			M15	52600.1	1173.11	1663888800	1.07649e+08	0.46	0.0072111	32003.7	991.673		0.703	0.0210317	69639.5	2870.36	1	0.703
M16	0.648	51432.8	1689507900	0.438	33794	77155.3			M16	0.67	50926.7	1897180200	0.448	35517	79279			M16	0.741	50744.4	1578386700	0.446	32361	72558.3			M16	51034.6	205.9	1721691600	9.34241e+07	0.444	0.00305505	33890.7	912.34		0.686333	0.0280614	76330.9	1983.41	1	0.686333
M17	0.678	52123.5	1581995700	0.448	31079	69372.8			M17	0.723	52418.2	1801393200	0.463	32493	70179.3			M17	0.845	54771.9	1519384500	0.49	30482	62208.2			M17	53104.5	838.028	1634257800	8.54999e+07	0.467	0.0122882	31351.3	596.281		0.748667	0.0498877	67253.4	2533.34	1	0.748667
M18	0.676	52489.3	1442502000	0.449	28830	64209.4			M18	0.71	51907.2	1730573100	0.456	31679	69471.5			M18	0.928	57381.6	1499613300	0.518	30935	59720.1			M18	53926	1735.91	1557562800	8.80622e+07	0.474333	0.0219266	30481.3	853.143		0.771333	0.0789458	64467	2817.94	1	0.771333
M19	0.675	51918	1777333500	0.437	34560	79084.7			M19	0.722	51493.2	1927973700	0.45	36870	81933.3			M19	0.813	54479.2	1665492300	0.483	34772	71991.7			M19	52630.1	932.607	1790266500	7.60473e+07	0.456667	0.013691	35400.7	737.211		0.736667	0.0405065	77669.9	2955.79	1	0.736667
M20	0.703	53359.2	1735209000	0.45	34730	77177.8			M20	0.677	51320.7	2040000300	0.447	39656	88715.9			M20	0.838	55610.6	1684155600	0.493	36180	73387.4			M20	53430.2	1238.88	1819788300	1.11088e+08	0.463333	0.0148586	36855.3	1461.55		0.739333	0.049901	79760.4	4609.51	1	0.739333
M21	0.739	53437.1	1674199800	0.458	33130	72336.2			M21	0.717	49881.6	1980265500	0.443	39539	89252.8			M21	0.861	54826.1	1572923700	0.497	34333	69080.5			M21	52714.9	1472.32	1742463000	1.22443e+08	0.466	0.0160935	35667.3	1966.74		0.772333	0.0447859	76889.8	6252.53	1	0.772333
M22	0.737	54009.5	1707705000	0.455	33842	74378			M22	0.819	54418.9	1969686900	0.481	40756	84731.8			M22	0.918	57677.9	1592025300	0.515	35234	68415.5			M22	55368.8	1160.6	1756472400	1.11715e+08	0.483667	0.0173718	36610.7	2111.26		0.824667	0.052327	75841.8	4766.63	0.946387	0.780454
M23	0.681	54488.4	1413272700	0.447	28549	63868			M23	0.874	57933.6	1772264700	0.505	36551	72378.2			M23	1.006	60367	1482109200	0.542	31343	57828.4			M23	57596.3	1705.34	1555882200	1.10001e+08	0.498	0.0276466	32147.7	2344.75		0.853667	0.0943687	64691.5	4220.3	0.861677	0.735585
M24	1.007	62704	1678068000	0.537	39040	72700.2			M24	1.1	62628.8	1993331700	0.566	50504	89229.7			M24	0.922	59482.2	1744011000	0.525	40630	77390.5			M24	61605	1061.64	1805136900	9.60036e+07	0.542667	0.0121701	43391.3	3585.83		1.00967	0.0514015	79773.4	4918.16	0.740584	0.747743
N1	0.736	51246.8	1926978300	0.423	38260	90449.2			N1	0.901	58148.8	2123336700	0.506	44443	87832			N1	1.048	60259.7	1506740400	0.536	33750	62966.4			N1	56551.8	2721.57	1852351800	1.81865e+08	0.488333	0.0337951	38817.7	3099.37		0.895	0.0901166	80415.9	8757.38	0.740584	0.662823
N2	0.536	48084.4	1711640700	0.393	30014	76371.5			N2	0.835	59273.6	1922838300	0.527	34174	64846.3			N2	1.048	60060.3	1474960500	0.554	34066	61491			N2	55806.1	3867.52	1703146500	1.29361e+08	0.491333	0.0497806	32751.3	1369.02		0.806333	0.148495	67569.6	4506.28	0.861677	0.694799
N3	0.584	49771.3	1658356200	0.414	29959	72364.7			N3	0.856	58306.6	1919620800	0.517	33730	65241.8			N3	1.005	59214	1497766500	0.534	31933	59799.6			N3	55764	3007.74	1691914500	1.22929e+08	0.488333	0.0374893	31874	1088.99		0.815	0.123249	65802	3638.04	0.946387	0.771305
N4	0.624	49544.8	1732690800	0.423	33651	79553.2			N4	0.642	50608.8	1875272400	0.445	31876	71631.5			N4	0.818	53954.9	1657756800	0.478	31992	66928.9			N4	51369.5	1328.69	1755240000	6.37955e+07	0.448667	0.0159826	32506.3	573.312		0.694667	0.0618852	72704.5	3683.61	0.946387	0.657424
N5	0.693	52362.6	1742438700	0.451	35461	78627.5			N5	0.658	53687.2	1841616000	0.471	33124	70327			N5	0.779	54088.9	1595880000	0.48	30752	64066.7			N5	53379.6	521.538	1726644900	7.13761e+07	0.467333	0.00856997	33112.3	1359.38		0.71	0.035949	71007	4217.08	0.946387	0.671935
N6	0.686	51513.3	1535616000	0.445	30925	69494.4			N6	0.739	52714.5	1840408200	0.472	32811	69514.8			N6	0.808	56545.7	1584588600	0.504	29593	58716.3			N6	53591.2	1517.4	1653537600	9.44988e+07	0.473667	0.0170522	31109.7	933.534		0.744333	0.0353192	65908.5	3596.12	0.946387	0.704427
N7	0.618	49671	1604561400	0.421	31882	75729.2			N7	0.787	54501	1824912900	0.482	32233	66873.4			N7	0.834	57455.2	1715986800	0.502	31885	63515.9			N7	53875.7	2268.75	1715153700	6.36114e+07	0.468333	0.0243607	32000	116.503		0.746333	0.0655854	68706.2	3642.81	0.946387	0.70632
N8	0.654	50217	1739366100	0.431	34375	79756.4			N8	0.624	50350	1955410200	0.445	35408	79568.5			N8	0.744	52387.6	1615740300	0.458	30647	66914.8			N8	50984.8	702.404	1770172200	9.92567e+07	0.444667	0.00779601	33476.7	1445.92		0.674	0.0360555	75413.3	4249.55	0.946387	0.637865
N9	0.676	50095.9	1777869900	0.43	36207	84202.3			N9	0.55	46750.1	2026415700	0.412	36997	89798.5			N9	0.677	50317	1717101900	0.438	33205	75810.5			N9	49054.3	1153.87	1840462500	9.4617e+07	0.426667	0.00768838	35469.7	1155.07		0.634333	0.0421677	83270.5	4064.79	0.946387	0.600325
N10	0.607	48871.3	1791728100	0.412	35882	87092.2			N10	0.574	48215.8	1966629600	0.421	36198	85981			N10	0.667	49798.9	1716439500	0.433	33466	77288.7			N10	48962	459.247	1824932400	7.41073e+07	0.422	0.00608276	35182	862.836		0.616	0.0272213	83454	3099.29	0.946387	0.582974
N11	0.606	49978.9	1657061100	0.427	32812	76843.1			N11	0.556	47682.6	1859239800	0.382	33930	88822			N11	0.683	49906.5	1627822800	0.432	32409	75020.8			N11	49189.3	753.65	1714707900	7.27572e+07	0.413667	0.015899	33050.3	454.959		0.615	0.0369369	80228.6	4328.76	0.946387	0.582028
N12	0.647	50464.1	1695726000	0.428	32234	75313.1			N12	0.635	49591.9	1835957700	0.431	33008	76584.7			N12	0.729	55353.6	1552646700	0.475	31454	66218.9			N12	51803.2	1792.97	1694776800	8.17862e+07	0.444667	0.0151914	32232	448.602		0.670333	0.0295372	72705.6	3264.02	0.946387	0.634395
N13	0.593	50227.1	1370192400	0.427	26757	62662.8			N13	0.599	51650.8	1742389200	0.442	29597	66961.5			N13	0.817	57499.7	1446564600	0.504	29800	59127			N13	53125.9	2225.21	1519715400	1.13499e+08	0.457667	0.0235679	28718	982.25		0.669667	0.073687	62917.1	2265.21	0.946387	0.633764
N14	0.627	49376.2	1618037100	0.421	31699	75294.5			N14	0.675	51965.9	1735069500	0.449	30085	67004.5			N14	0.805	55925.6	1458510300	0.487	30036	61675.6			N14	52422.6	1904.36	1603872300	8.01493e+07	0.452333	0.0191253	30606.7	546.35		0.702333	0.0531706	67991.5	3962.32	0.946387	0.664679
N15	0.655	50446.9	1644235200	0.429	33425	77913.8			N15	0.655	50425.4	1829912400	0.442	34507	78070.1			N15	0.732	53499.8	1517047200	0.467	31083	66558.9			N15	51457.3	1021.23	1663731600	9.0841e+07	0.446	0.0111505	33005	1010.49		0.680667	0.0256667	74180.9	3811.29	0.946387	0.644174
N16	0.704	53325.1	1635070500	0.456	32725	71765.4			N16	0.761	54311.7	1726460100	0.477	30971	64928.7			N16	0.779	54118.3	1444989600	0.482	28640	59419.1			N16	53918.4	301.844	1602173400	8.29017e+07	0.471667	0.0079652	30778.7	1183.15		0.748	0.0226053	65371.1	3570.91	0.946387	0.707897
N17	0.642	52186.5	1483083900	0.436	29010	66536.7			N17	0.719	53191	1771070400	0.464	32220	69439.7			N17	0.859	54232	1478286000	0.477	29904	62691.8			N17	53203.2	590.522	1577480100	9.68051e+07	0.459	0.0120968	30378	956.475		0.74	0.0635164	66222.7	1954.25	0.946387	0.700326
N18	0.673	51847.4	1464390900	0.442	29373	66454.8			N18	0.748	51734.4	1719592200	0.457	30998	67829.3			N18	0.842	54268.7	1487475900	0.488	29575	60604.5			N18	52616.8	826.558	1557153000	8.14925e+07	0.462333	0.0135442	29982	511.336		0.754333	0.0488888	64962.9	2215.01	0.946387	0.713891
N19	0.67	51502.5	1459596600	0.429	29130	67902.1			N19	0.782	53720.8	1749084300	0.468	31042	66329.1			N19	0.907	56925.4	1594877400	0.506	31556	62363.6			N19	54049.6	1574.05	1601186100	8.36274e+07	0.467667	0.0222286	30576	738.069		0.786333	0.0684503	65531.6	1647.79	0.946387	0.744176
N20	0.74	53290.6	1685303100	0.451	34368	76204			N20	0.766	53044.4	1879025400	0.464	37075	79903			N20	0.847	56256	1620454500	0.499	34648	69434.9			N20	54197	1031.96	1728261000	7.76719e+07	0.471333	0.0143333	35363.7	859.476		0.784333	0.0322197	75180.6	3064.91	0.946387	0.742283
N21	0.75	54256.7	1681450200	0.449	32984	73461			N21	0.781	52072.7	1949736600	0.455	39971	87848.4			N21	0.921	57776	1604524500	0.514	35126	68338.5			N21	54701.8	1661.4	1745237100	1.04633e+08	0.472667	0.0207391	36027	2066.67		0.817333	0.0526002	76549.3	5839.85	0.946387	0.773514
N22	0.718	55340.1	1525447800	0.46	29777	64732.6			N22	0.877	56042.6	1805228100	0.493	37534	76133.9			N22	1.025	60082	1499826600	0.539	32342	60003.7			N22	57154.9	1477.55	1610167500	9.78103e+07	0.497333	0.022908	33217.7	2281.66		0.873333	0.0886422	66956.7	4787.33	0.946387	0.826511
N23	0.725	55846.1	1449589500	0.455	28759	63206.6			N23	0.867	58197.3	1831686300	0.502	39312	78310.8			N23	0.96	59213.1	1538737200	0.525	33632	64061			N23	57752.2	997.127	1606671000	1.15413e+08	0.494	0.0205994	33901	3049.36		0.850667	0.0683285	68526.1	4898.54	0.861677	0.733
N24	0.99	61851.2	1840574700	0.524	42989	82040.1			N24	1.14	63419	2042899200	0.571	53625	93914.2			N24	0.922	59683.9	1774631700	0.524	41236	78694.7			N24	61651.4	1082.85	1886035200	8.07091e+07	0.539667	0.0156667	45950	3870.72		1.01733	0.0643981	84883	4617.72	0.740584	0.753421
O1	0.646	50311.4	1828374300	0.411	37019	90070.6			O1	0.814	58246.7	2260280700	0.506	49336	97502			O1	1.127	62841.8	1462642200	0.577	34689	60119.6			O1	57133.3	3659.78	1850432400	2.30522e+08	0.498	0.0480867	40348	4544.06		0.862333	0.14094	82564	11425.4	0.740584	0.63863
O2	0.532	47315	1631831400	0.385	28532	74109.1			O2	0.795	58245.8	1872936000	0.507	33881	66826.4			O2	0.969	60014.3	1554011100	0.532	33460	62894.7			O2	55191.7	3971.31	1686259500	9.60036e+07	0.474667	0.0454105	31957.7	1717.14		0.765333	0.12702	67943.4	3285.13	0.861677	0.65947
O3	0.587	49810.5	1692205200	0.409	30586	74782.4			O3	0.729	54167.3	1887344100	0.46	32243	70093.5			O3	0.969	59501.2	1442416500	0.531	30923	58235.4			O3	54493	2802.21	1673988600	1.28762e+08	0.466667	0.0353758	31250.7	505.614		0.761667	0.111477	67703.8	4923.88	0.861677	0.656311
O4	0.589	49558	1742505300	0.411	32722	79615.6			O4	0.807	56939.9	1856394000	0.495	32207	65064.6			O4	0.911	57727.9	1502706600	0.51	30976	60737.3			O4	54741.9	2601.95	1700535300	1.04235e+08	0.472	0.0308058	31968.3	517.961		0.769	0.0948754	68472.5	5709.87	0.861677	0.66263
O5	0.644	52505.6	1754665200	0.436	33948	77862.4			O5	0.735	52768.3	1843708500	0.454	32582	71766.5			O5	0.845	56013.6	1530197100	0.492	30410	61808.9			O5	53762.5	1128.08	1709523600	9.3275e+07	0.460667	0.0165059	32313.3	1030.13		0.741333	0.05811	70479.3	4678.71	0.861677	0.63879
O6	0.679	52396.5	1552401000	0.439	30072	68501.1			O6	0.768	56110.5	1817967600	0.482	32152	66705.4			O6	0.949	59842.7	1564498800	0.529	30102	56903.6			O6	56116.6	2149.55	1644955800	8.65764e+07	0.483333	0.0259893	30775.3	688.388		0.798667	0.0794362	64036.7	3604.03	0.861677	0.688193
O7	0.686	52797.4	1566904500	0.442	31337	70898.2			O7	0.756	54811.3	1738081800	0.473	30208	63864.7			O7	0.855	57931.7	1545748200	0.5	29364	58728			O7	55180.1	1493.55	1616911500	6.08922e+07	0.471667	0.0167564	30303	571.533		0.765667	0.0490249	64497	3527.43	0.861677	0.659757
O8	0.686	53467.7	1492257600	0.445	29502	66296.6			O8	0.945	63441.8	1768437000	0.547	29569	54056.7			O8	0.886	61147.9	1670615100	0.525	30883	58824.8			O8	59352.4	3015.99	1643769900	8.08481e+07	0.505667	0.030991	29984.7	449.583		0.839	0.078373	59726	3561.99	0.861677	0.722947
O9	0.757	54535.4	1706301000	0.459	35151	76581.7			O9	0.734	53428.8	1914741000	0.455	34270	75318.7			O9	0.797	55457.6	1604312100	0.472	31276	66262.7			O9	54473.9	586.465	1741784700	9.13525e+07	0.462	0.0051316	33565.7	1172.74		0.762667	0.0184059	72721	3249.68	0.861677	0.657172
O10	0.79	58269.1	1598748300	0.481	32202	66948			O10	0.803	56003.4	1793682900	0.478	31865	66663.2			O10	0.741	53326.3	1556731800	0.455	30971	68068.1			O10	55866.2	1428.51	1649721000	7.29957e+07	0.471333	0.00821246	31679.3	367.285		0.778	0.0188768	67226.4	428.801	0.861677	0.670385
O11	0.955	71094.9	1449358200	0.594	32992	55542.1			O11	0.784	59652.9	1728019800	0.496	30935	62369			O11	0.779	55794.2	1494773100	0.477	30216	63345.9			O11	62180.6	4594.2	1557383700	8.63194e+07	0.522333	0.0362507	31381	831.811		0.839333	0.0578513	60419	2454.7	0.861677	0.723234
O12	0.753	58804.1	1491486300	0.475	29406	61907.4			O12	0.771	57224.2	1609108200	0.483	29513	61103.5			O12	0.944	70066.2	1510139700	0.575	31029	53963.5			O12	62031.5	4043.15	1536911400	3.64978e+07	0.511	0.0320832	29982.7	524.078		0.822667	0.0608888	58991.5	2524.68	0.861677	0.708873
O13	0.781	61180.2	1400291100	0.492	26315	53485.8			O13	0.884	62644.1	1582364700	0.533	28230	52964.4			O13	0.918	64209.3	1373783400	0.556	28168	50661.9			O13	62677.9	874.597	1452146400	6.55573e+07	0.527	0.0187172	27571	628.255		0.861	0.0411866	52370.7	867.555	0.861677	0.741904
O14	0.746	56415.2	1613969100	0.469	31514	67194			O14	0.805	55794.2	1674605700	0.48	30169	62852.1			O14	0.818	58994.1	1363056300	0.509	28455	55903.7			O14	57067.9	979.662	1550543700	9.53639e+07	0.486	0.0119304	30046	885.196		0.789667	0.0221535	61983.3	3288.05	0.861677	0.680438
O15	0.871	57874.1	1301220000	0.511	27994	54782.8			O15	0.829	55415.1	1613421900	0.485	28360	58474.2			O15	0.896	58677.9	1427203800	0.52	28455	54721.2			O15	57322.4	981.477	1447281900	9.06823e+07	0.505333	0.0104934	28269.7	140.535		0.865333	0.0195477	55992.7	1240.88	0.861677	0.745638
O16	0.714	53002.2	1618978500	0.444	33803	76132.9			O16	0.766	54092.5	1707940800	0.472	32810	69512.7			O16	0.906	58830.4	1397745000	0.508	28707	56509.8			O16	55308.4	1788.92	1574888100	9.22195e+07	0.474667	0.0185233	31773.3	1559.73		0.795333	0.0573333	67385.1	5763.7	0.861677	0.68532
O17	0.729	53746.4	1479352500	0.448	30356	67758.9			O17	0.814	54650.2	1651665600	0.475	29894	62934.7			O17	0.902	57846	1489791600	0.511	29343	57422.7			O17	55414.2	1243.58	1540269900	5.57793e+07	0.478	0.0182483	29864.3	292.804		0.815	0.0499433	62705.5	2986.01	0.861677	0.702267
O18	0.985	60812.6	1416687300	0.525	33410	63638.1			O18	0.836	55548.5	1661825700	0.478	30170	63117.2			O18	0.923	57474.1	1532327400	0.506	30350	59980.2			O18	57945.1	1537.75	1536946800	7.0803e+07	0.503	0.0136504	31310	1051.28		0.914667	0.0432139	62245.2	1142.4	0.861677	0.788147
O19	0.726	54341.1	1399362300	0.448	28638	63924.1			O19	0.772	53594.1	1675261800	0.462	30062	65069.3			O19	0.871	56037.5	1586922300	0.489	31530	64478.5			O19	54657.6	722.883	1553848800	8.1344e+07	0.466333	0.0120324	30076.7	834.881		0.789667	0.0427798	64490.6	330.634	0.861677	0.680438
O20	0.796	57723.9	1639240200	0.481	34580	71891.9			O20	0.878	56897.6	1895736600	0.498	39534	79385.5			O20	0.94	58798.1	1570885200	0.513	33452	65208.6			O20	57806.5	550.188	1701954000	9.88802e+07	0.497333	0.00924362	35855.3	1867.93		0.871333	0.0417027	72162	4094.77	0.861677	0.750808
O21	0.766	55184.6	1666235700	0.454	32950	72577.1			O21	0.825	56764.5	1808338500	0.493	37836	76746.5			O21	0.955	59040.5	1490535000	0.524	32626	62263.4			O21	56996.5	1119.15	1655036400	9.19127e+07	0.490333	0.0202512	34470.7	1685.26		0.848667	0.0558281	70529	4304.5	0.861677	0.731277
O22	0.73	54698.8	1707601500	0.45	34084	75742.2			O22	0.829	57476.4	1887199200	0.498	41089	82508			O22	0.903	57499.8	1588935600	0.505	34972	69251.5			O22	56558.3	929.815	1727912100	8.66981e+07	0.484333	0.0172852	36715	2201.97		0.820667	0.0501143	75833.9	3827.11	0.861677	0.70715
O23	0.736	55680.8	1385080200	0.461	28345	61485.9			O23	0.938	58765.2	1732688100	0.524	39158	74729			O23	0.996	61091.4	1463698800	0.545	32216	59111.9			O23	58512.5	1567.02	1527155700	1.05242e+08	0.51	0.0252389	33239.7	3163.13		0.89	0.0787993	65108.9	4858.61	0.861677	0.766893
O24	0.899	59286.2	1833176700	0.498	42369	85078.3			O24	1.045	60812.1	2288205900	0.536	58636	109396			O24	0.984	62217.9	1730330100	0.551	41178	74733.2			O24	60772.1	846.534	1950570900	1.71408e+08	0.528333	0.0157727	47394.3	5631.34		0.976	0.042336	89735.7	10273.5	0.740584	0.72281
P1	0.873	57845.2	1881962100	0.469	39751	84756.9			P1	0.962	61736.8	2042247600	0.526	44740	85057			P1	1.139	64603.5	1507727700	0.564	35803	63480.5			P1	61395.2	1958.44	1810645800	1.58369e+08	0.519667	0.0276064	40098	2585.72		0.991333	0.0781757	77764.8	7142.69	0.740584	0.734166
P2	0.7	53147.7	1737897300	0.429	34366	80107.2			P2	0.805	57004	2000122200	0.49	38741	79063.3			P2	1.048	62385.8	1631837700	0.557	37598	67500.9			P2	57512.5	2678.91	1789952400	1.09454e+08	0.492	0.0369639	36901.7	1310.07		0.851	0.103058	75557.1	4039.37	0.740584	0.630237
P3	0.837	59108	1691552700	0.486	33350	68621.4			P3	0.899	62545.7	1903967100	0.544	37638	69187.5			P3	1.102	62380.5	1503323100	0.564	35388	62744.7			P3	61344.8	1119.37	1699614300	1.15726e+08	0.531333	0.0233904	35458.7	1238.34		0.946	0.0800271	66851.2	2059.75	0.740584	0.700592
P4	0.808	57143.6	1722225600	0.475	34590	72821.1			P4	0.831	57389.7	1979809200	0.491	38841	79105.9			P4	1.084	64122	1527867900	0.581	36504	62829.6			P4	59551.8	2286.23	1743300900	1.30889e+08	0.515667	0.0329916	36645	1229.18		0.907667	0.0884163	71585.5	4739	0.740584	0.672203
P5	0.77	57325.2	1761362100	0.467	35932	76942.2			P5	0.847	62025.2	1926887400	0.525	36559	69636.2			P5	1.226	65629	1346931000	0.593	31328	52829.7			P5	61659.8	2404.04	1678393500	1.72482e+08	0.528333	0.0364112	34606.3	1649.13		0.947667	0.140931	66469.4	7138.51	0.740584	0.701827
P6	0.816	58751.8	1726243200	0.49	34405	70214.3			P6	0.772	57765.1	2008915200	0.498	38173	76652.6			P6	1.166	64569.3	1430233200	0.591	33634	56910.3			P6	60362.1	2122.83	1721797200	1.67066e+08	0.526333	0.0324157	35404	1402.28		0.918	0.124649	67925.7	5812.85	0.740584	0.679856
P7	0.877	58374.1	1699565400	0.489	35743	73094.1			P7	0.87	59158.3	2015701200	0.512	40496	79093.8			P7	0.979	62950.1	1594974600	0.563	36746	65268.2			P7	60160.8	1412.88	1770080400	1.26467e+08	0.521333	0.0218658	37661.7	1446.44		0.908667	0.0352247	72485.3	4002.68	0.740584	0.672944
P8	0.861	57789.2	1749867300	0.478	35946	75200.8			P8	0.87	59289.6	1958369400	0.517	39031	75495.2			P8	0.877	59747.3	1576791000	0.526	33884	64418.3			P8	58942	591.372	1761675900	1.1031e+08	0.507	0.0147309	36287	1495.56		0.869333	0.00463081	71704.8	3644.24	0.740584	0.643814
P9	0.879	59554.3	1681031700	0.499	34618	69374.7			P9	0.858	59506.3	1937132100	0.517	38804	75056.1			P9	0.814	56176.4	1661168700	0.488	35207	72145.5			P9	58412.3	1118.07	1759777500	8.88625e+07	0.501333	0.00845248	36209.7	1308.26		0.850333	0.0191514	72192.1	1640.23	0.740584	0.629743
P10	0.94	69591	1619649000	0.566	34406	60788			P10	0.894	60665.9	1870351200	0.526	37174	70673			P10	0.877	58560.2	1615619700	0.512	35126	68605.5			P10	62939	3381.06	1701873300	8.4247e+07	0.534667	0.0161795	35568.7	829.14		0.903667	0.0188178	66688.8	3010.18	0.740584	0.669241
P11	0.899	61378.9	1631375100	0.517	34415	66566.7			P11	0.897	61776	1959846300	0.53	41228	77788.7			P11	0.885	60378.8	1672038000	0.527	39014	74030.4			P11	61177.9	415.687	1754419800	1.03382e+08	0.524667	0.00392994	38219	2006.51		0.893667	0.00437163	72795.3	3297.83	0.740584	0.661835
P12	0.889	63578.7	1569857400	0.495	32742	66145.5			P12	0.986	64262.9	1761352200	0.55	36530	66418.2			P12	1.117	70536.3	1649110500	0.601	39759	66154.7			P12	66126	2214.01	1660106700	5.55525e+07	0.548667	0.0306068	36343.7	2027.77		0.997333	0.0660614	66239.5	89.4014	0.740584	0.738609
P13	0.975	70270	1635016500	0.558	34940	62616.5			P13	1.084	63411.2	2001369600	0.545	43469	79759.6			P13	0.978	64387.6	1779403500	0.551	43150	78312.2			P13	66022.9	2142.16	1805263200	1.06545e+08	0.551333	0.00375648	40519.7	2791.35		1.01233	0.0358438	73562.8	5489.06	0.740584	0.749718
P14	0.814	59893	1599254100	0.488	32062	65700.8			P14	1.117	69526.4	1687744800	0.603	35556	58965.2			P14	1.086	65841	1622138400	0.586	39702	67750.9			P14	65086.8	2806.36	1636379100	2.65189e+07	0.559	0.0358376	35773.3	2208.15		1.00567	0.0962503	64138.9	2653.72	0.740584	0.744781
P15	0.848	60810.9	1551742200	0.502	31459	62667.3			P15	0.945	62707.5	1765688400	0.537	34230	63743			P15	0.945	60617.9	1569034800	0.533	35054	65767.4			P15	61378.8	666.698	1628821800	6.86151e+07	0.524	0.0110604	33581	1087.34		0.912667	0.0323333	64059.2	908.76	0.740584	0.675906
P16	0.844	59964.9	1646261100	0.499	33693	67521			P16	0.889	62480.8	1845951300	0.542	36270	66918.8			P16	0.923	59394.8	1532224800	0.521	33611	64512.5			P16	60613.5	948.041	1674812400	9.16833e+07	0.520667	0.0124141	34524.7	872.988		0.885333	0.0228789	66317.4	919.077	0.740584	0.655664
P17	0.9	61224.2	1709894700	0.509	36244	71206.3			P17	0.865	60205	1901125800	0.519	37952	73125.2			P17	0.843	58627.3	1587365100	0.508	33571	66084.6			P17	60018.8	755.431	1732795200	9.12958e+07	0.512	0.00351188	35922.3	1274.87		0.869333	0.0165965	70138.7	2101.37	0.740584	0.643814
P18	0.891	61855.1	1520381700	0.51	31836	62423.5			P18	0.945	63602	1767355200	0.552	32897	59596			P18	0.992	64572.8	1654461900	0.573	32871	57366.5			P18	63343.3	795.109	1647399600	7.13825e+07	0.545	0.0185203	32534.7	349.414		0.942667	0.0291795	59795.3	1463.24	0.740584	0.698124
P19	0.87	61796.7	1722627000	0.511	36117	70679.1			P19	0.915	61957.3	1854984600	0.534	38051	71256.6			P19	0.947	59996.9	1594308600	0.528	33253	62979.2			P19	61250.3	628.412	1723973400	7.52537e+07	0.524333	0.00688799	35807	1393.71		0.910667	0.0223333	68304.9	2668.09	0.740584	0.674425
P20	0.921	63508.7	1731385800	0.524	37293	71169.8			P20	0.995	64043.3	1908457200	0.555	40888	73672.1			P20	1.018	63413.6	1575605700	0.558	34495	61819			P20	63655.2	195.988	1738482900	9.61515e+07	0.545667	0.0108679	37558.7	1850.27		0.978	0.0292632	68887	3607.05	0.740584	0.724291
P21	0.871	62685.1	1793063700	0.518	39147	75573.4			P21	0.929	62043	1942371900	0.539	43251	80243			P21	1.01	62351.7	1586934900	0.554	36972	66736.5			P21	62360	185.392	1774123500	1.03042e+08	0.537	0.0104403	39790	1840.88		0.936667	0.0403085	74184.3	3960.39	0.740584	0.69368
P22	0.964	66881.3	1768152600	0.549	39940	72750.5			P22	0.963	64223.1	1999687500	0.557	46350	83213.6			P22	1.051	63419.7	1557955800	0.562	36892	65644.1			P22	64841.4	1046.02	1775265300	1.27567e+08	0.556	0.00378594	41060.7	2787.19		0.992667	0.0291681	73869.4	5102.65	0.740584	0.735153
P23	0.951	65367.2	1833219900	0.529	40974	77455.6			P23	1.179	67177	1997510400	0.593	51856	87446.9			P23	1.048	63500.3	1686982500	0.56	41171	73519.6			P23	65348.2	1061.41	1839237600	8.96922e+07	0.560667	0.0184782	44667	3594.95		1.05933	0.0660614	79474	4145.18	0.740584	0.784525
P24	1.088	65169.2	1913929200	0.541	47114	87086.9			P24	1.15	65468.6	2368187100	0.565	63593	112554			P24	1.015	62215	1890466200	0.539	47330	87810.8			P24	64284.3	1038.23	2057527500	1.55477e+08	0.548333	0.00835331	52679	5457.36		1.08433	0.0390142	95817.2	8371	0.740584	0.80304
																											average	54446.4		1.87163e+09
																											std dev	4520.57		1.84385e+08
