# Supplementary material for: Escherichia coli Deletion Mutants Illuminate Trade-Offs between Growth Rate and Flux through a Foreign Anabolic Pathway
Source: PLoS One. 2014 Feb 4;9(2):e88159. doi: 10.1371/journal.pone.0088159 (PMC3913754; doi:10.1371/journal.pone.0088159)
Supplement: Table S3 — Unsuccessful transformation. The Keio strains that we were unable to transform with the pIMBB-T5-lux expression vector are listed. (XLSX) [file pone.0088159.s003.xlsx]

## Sheet: Sheet1
Part_ID	JW_ID	ECK_ID	B_ID	Gene	plate384	plate96	row96	column96	row384	column384
1G 1	JW4077	ECK4109	b4116	adiY	1	1	1	D	1	G
1M 1	JW3721	ECK3737	b3743	asnC	1	1	1	G	1	M
1E 3	JW4094	ECK4127	b4133	cadC	1	1	2	C	3	E
1I 3	JW1724	ECK1733	b1735	chbR	1	1	2	E	3	I
1A 5	JW3905	ECK3926	b3934	cytR	1	1	3	A	5	A
1E 5	JW2361	ECK2360	b2364	dsdC	1	1	3	C	5	E
1K 5	JW0555	ECK0558	b0566	envY	1	1	3	F	5	K
1E 23	JW0713	ECK0712	b0723	sdhA	1	1	12	C	23	E
1A 23	JW0711	ECK0710	b0721	sdhC	1	1	12	A	23	A
1C 22	JW1877	ECK1889	b1888	cheA	1	3	11	B	22	C
1O 8	JW2280	ECK2279	b2285	nuoE	1	3	4	H	8	O
1M 8	JW2279	ECK2278	b2284	nuoF	1	3	4	G	8	M
1E 8	JW2275	ECK2274	b2280	nuoJ	1	3	4	C	8	E
1L 17	JW0110	ECK0113	b0114	aceE	1	5	9	F	17	L
1L 1	JW3368	ECK3392	b3405	ompR	1	5	1	F	1	L
1J 9	JW0675	ECK0676	b0688	pgm	1	5	5	E	9	J
1P 11	JW3703	ECK3718	b3725	pstB	1	5	6	H	11	P
1L 7	JW1644	ECK1648	b1652	rnt	1	5	4	F	7	L
1P 14	JW3896	ECK3917	b3925	glpX	1	7	7	H	14	P
1J 8	JW0940	ECK0948	b0957	ompA	1	7	4	E	8	J
1L 4	JW0731	ECK0730	b0741	pal	1	7	2	F	4	L
1P 18	JW1797	ECK1806	b1808	yoaA	1	7	9	H	18	P
2E 9	JW3823	ECK3839	b3847	pepQ	2	9	5	C	9	E
2C 15	JW2219	ECK2218	b2225	yfaP	2	9	8	B	15	C
2E 15	JW2220	ECK2219	b2226	yfaQ	2	9	8	C	15	E
2I 16	JW1697	ECK1705	b1707	ydiV	2	11	8	E	16	I
2G 24	JW1914	ECK1928	b1929	yedE	2	11	12	D	24	G
2I 8	JW2645	ECK2664	b2670	ygaW	2	11	4	E	8	I
2C 10	JW2719	ECK2744	b2749	ygbE	2	11	5	B	10	C
2I 12	JW1575	ECK1578	b1583	ynfB	2	11	6	E	12	I
2E 2	JW2450	ECK2461	b2466	ypfG	2	11	1	C	2	E
2P 7	JW1034	ECK1033	b1047	mdoC	2	13	4	H	7	P
2J 13	JW1204	ECK1201	b1213	ychQ	2	13	7	E	13	J
2D 15	JW1251	ECK1253	b1259	yciG	2	13	8	B	15	D
2L 17	JW1346	ECK1349	b4526	ydaE	2	13	9	F	17	L
2N 17	JW1349	ECK1352	b4527	ydaF	2	13	9	G	17	N
2N 23	JW1452	ECK1451	b1457	ydcD	2	13	12	G	23	N
2N 21	JW1424	ECK1421	b1428	ydcK	2	13	11	G	21	N
2F 23	JW1433	ECK1432	b1438	ydcQ	2	13	12	C	23	F
2F 3	JW2106	ECK2110	b4541	yehK	2	13	2	C	3	F
2N 3	JW2110	ECK2114	b2122	yehQ	2	13	2	G	3	N
2B 5	JW2112	ECK2116	b2124	yehS	2	13	3	A	5	B
2F 19	JW1359	ECK1363	b1365	ynaK	2	13	10	C	19	F
2F 8	JW0356	ECK0361	b0364	yaiS	2	15	4	C	8	F
2H 8	JW0366	ECK0370	b0375	yaiV	2	15	4	D	8	H
2D 10	JW0394	ECK0398	b0404	yajB	2	15	5	B	10	D
2F 10	JW0400	ECK0404	b0410	yajD	2	15	5	C	10	F
2J 10	JW0455	ECK0460	b0466	ybaM	2	15	5	E	10	J
2L 10	JW0457	ECK0462	b0468	ybaN	2	15	5	F	10	L
2J 14	JW0569	ECK0572	b0580	ybdJ	2	15	7	E	14	J
2P 22	JW1004	ECK1009	b1019	ycdB	2	15	11	H	22	P
2B 24	JW1018	ECK1021	b1035	ycdY	2	15	12	A	24	B
2B 2	JW1456	ECK1455	b1461	ydcE	2	15	1	A	2	B
2F 2	JW1469	ECK1467	b1473	yddG	2	15	1	C	2	F
3I 4	JW0277	ECK0282	b0283	yagQ	3	19	2	E	4	I
3M 4	JW0501	ECK0506	b0513	ybbY	3	19	2	G	4	M
3K 12	JW0732	ECK0731	b0742	ybgF	3	19	6	F	12	K
3C 22	JW1754	ECK1763	b1765	ydjA	3	19	11	B	22	C
3O 16	JW2230	ECK2228	b2236	yfaE	3	19	8	H	16	O
3J 17	JW2251	ECK2250	b2257	arnT	3	21	9	E	17	J
3H 5	JW0726	ECK0725	b0736	ybgC	3	21	3	D	5	H
3F 7	JW0997	ECK1003	b1012	ycdM	3	21	4	C	7	F
3L 11	JW1435	ECK1434	b1440	ydcS	3	21	6	F	11	L
3N 5	JW2266	ECK2265	b2271	yfbL	3	21	3	G	5	N
3P 3	JW2709	ECK2734	b2739	ygbM	3	21	2	H	3	P
3B 16	JW1272	ECK1275	b1280	yciM	3	23	8	A	16	B
4O 23	JW2032	ECK2041	b2047	wcaJ	4	25	12	H	23	O
4K 7	JW0006	ECK0007	b0007	yaaJ	4	25	4	F	7	K
4M 11	JW0397	ECK0401	b0407	yajC	4	25	6	G	11	M
4I 17	JW0772	ECK0778	b0789	ybhO	4	25	9	E	17	I
4M 21	JW0880	ECK0888	b0897	ycaC	4	25	11	G	21	M
4I 23	JW5898	ECK0958	b0967	yccW	4	25	12	E	23	I
4I 7	JW1551	ECK1553	b1559	ydfT	4	25	4	E	7	I
4O 19	JW0819	ECK0825	b0835	yliG	4	25	10	H	19	O
4A 21	JW0822	ECK0828	b0838	yliJ	4	25	11	A	21	A
4I 10	JW2736	ECK2761	b2766	ygcN	4	27	5	E	10	I
4K 10	JW2737	ECK2762	b2767	ygcO	4	27	5	F	10	K
4J 21	JW0141	ECK0144	b0145	dksA	4	29	11	E	21	J
4F 9	JW1598	ECK1601	b1606	folM	4	29	5	C	9	F
4H 15	JW0173	ECK0177	b0178	hlpA	4	29	8	D	15	H
4N 1	JW0862	ECK0869	b0878	macA	4	29	1	G	1	N
4N 21	JW0426	ECK0430	b0436	tig	4	29	11	G	21	N
4B 19	JW2030	ECK2039	b2045	wcaK	4	29	10	A	19	B
4B 5	JW1276	ECK1279	b1284	yciT	4	29	3	A	5	B
4J 7	JW1533	ECK1533	b1540	ydfH	4	29	4	E	7	J
4B 13	JW1759	ECK1768	b1770	ydjF	4	29	7	A	13	B
4H 13	JW1770	ECK1779	b1781	yeaE	4	29	7	D	13	H
4H 7	JW1519	ECK1519	b1526	yneJ	4	29	4	D	7	H
4N 24	JW1918	ECK1932	b1933	yedN	4	31	12	G	24	N
4P 24	JW5912	ECK1932	b1934	yedN	4	31	12	H	24	P
4F 14	JW0724	ECK0723	b4515	ybgT	4	31	7	C	14	F
4L 12	JW0551	ECK0554	b0562	ybcY	4	31	6	F	12	L
5G 13	JW2997	ECK3020	b3029	ygiN	5	33	7	D	13	G
5I 17	JW3045	ECK3064	b3074	ygjH	5	33	9	E	17	I
5A 19	JW3053	ECK3072	b3082	ygjM	5	33	10	A	19	A
5M 2	JW3164	ECK3186	b3197	kdsD	5	35	1	G	2	M
5K 4	JW3189	ECK3209	b3220	yhcG	5	35	2	F	4	K
5O 4	JW3201	ECK3221	b3232	yhcM	5	35	2	H	4	O
5I 20	JW3508	ECK3526	b3539	yhjV	5	35	10	E	20	I
5M 22	JW3558	ECK3575	b3586	yiaV	5	35	11	G	22	M
5B 5	JW3733	ECK3748	b3754	hsrA	5	37	3	A	5	B
5B 1	JW3633	ECK3649	b3659	setC	5	37	1	A	1	B
5F 7	JW3834	ECK3854	b3862	yihG	5	37	4	C	7	F
5J 21	JW4119	ECK4154	b4158	yjeO	5	37	11	E	21	J
5J 16	JW1944	ECK1959	b1961	dcm	5	39	8	E	16	J
5L 20	JW0044	ECK0046	b0045	yaaU	5	39	10	F	20	L
5L 14	JW1355	ECK1358	b1360	ydaV	5	39	7	F	14	L
5P 10	JW4348	ECK4377	b4385	yjjJ	5	39	5	H	10	P
5J 10	JW4340	ECK4369	b4377	yjjU	5	39	5	E	10	J
5F 12	JW4365	ECK4394	b4402	yjjY	5	39	6	C	12	F
6O 11	JW1734	ECK1743	b1745	astB	6	41	6	H	11	O
6M 11	JW1733	ECK1742	b1744	astE	6	41	6	G	11	M
6I 13	JW2002	ECK2015	b2020	hisD	6	41	7	E	13	I
6M 22	JW1060	ECK1058	b1073	flgB	6	43	11	G	22	M
6I 22	JW1057	ECK1055	b1070	flgN	6	43	11	E	22	I
6I 4	JW0623	ECK0621	b0628	lipA	6	43	2	E	4	I
6I 18	JW4349	ECK4378	b4386	lplA	6	43	9	E	18	I
6G 16	JW5581	ECK3827	b3833	ubiE	6	43	8	D	16	G
6N 1	JW1844	ECK1856	b1855	lpxM	6	45	1	G	1	N
6F 21	JW1879	ECK1891	b1890	motA	6	45	11	C	21	F
6F 9	JW3594	ECK3609	b3619	rfaD	6	45	5	C	9	F
6H 9	JW3595	ECK3610	b3620	rfaF	6	45	5	D	9	H
6F 11	JW3606	ECK3621	b3631	rfaG	6	45	6	C	11	F
6J 13	JW3818	ECK3834	b3842	rfaH	6	45	7	E	13	J
6P 9	JW3602	ECK3617	b3627	rfaI	6	45	5	H	9	P
6D 11	JW3605	ECK3620	b3630	rfaP	6	45	6	B	11	D
6B 19	JW1283	ECK1285	b1290	sapF	6	45	10	A	19	B
6B 9	JW3112	ECK3131	b3143	yraI	6	45	5	A	9	B
6B 20	JW3300	ECK3325	b3338	chiA	6	47	10	A	20	B
6L 14	JW2722	ECK2747	b2752	cysD	6	47	7	F	14	L
6J 22	JW3866	ECK3888	b3895	fdhD	6	47	11	E	22	J
6N 8	JW1488	ECK1487	b1493	gadB	6	47	4	G	8	N
6N 24	JW4223	ECK4259	b4266	idnO	6	47	12	G	24	N
6L 24	JW4222	ECK4258	b4265	idnT	6	47	12	F	24	L
6H 6	JW0663	ECK0665	b0677	nagA	6	47	3	D	6	H
6N 10	JW2023	ECK2032	b2038	rfbC	6	47	5	G	10	N
6P 2	JW3584	ECK3599	b3609	secB	6	47	1	H	2	P
6L 8	JW1310	ECK1312	b1317	ycjU	6	47	4	F	8	L
6H 16	JW2842	ECK2870	b2874	yqeA	6	47	8	D	16	H
7E 13	JW0893	ECK0901	b0910	cmk	7	49	7	C	13	E
7I 3	JW1081	ECK1081	b1095	fabF	7	49	2	E	3	I
7G 3	JW1077	ECK1077	b1091	fabH	7	49	2	D	3	G
7E 23	JW1224	ECK1231	b1236	galU	7	49	12	C	23	E
7C 12	JW2509	ECK2522	b2525	fdx	7	51	6	B	12	C
7O 20	JW3389	ECK3412	b3426	glpD	7	51	10	H	20	O
7O 14	JW2696	ECK2721	b2726	hypA	7	51	7	H	14	O
7H 5	JW1963	ECK1977	b1982	amn	7	53	3	D	5	H
7L 19	JW3778	ECK3800	b3806	cyaA	7	53	10	F	19	L
7L 21	JW0584	ECK0585	b0592	fepB	7	53	11	F	21	L
7J 19	JW3702	ECK3717	b3724	phoU	7	53	10	E	19	J
7H 11	JW4135	ECK4173	b4177	purA	7	53	6	D	11	H
7B 11	JW3617	ECK3632	b3642	pyrE	7	53	6	A	11	B
7J 9	JW2788	ECK2816	b2820	recB	7	53	5	E	9	J
7B 15	JW0492	ECK0497	b0504	ybbS	7	53	8	A	15	B
7B 19	JW3076	ECK3096	b3105	yhaJ	7	53	10	A	19	B
7J 22	JW3728	ECK3743	b3749	rbsA	7	55	11	E	22	J
8G 1	JW4038	ECK4070	b4077	gltP	8	57	1	D	1	G
8M 13	JW2303	ECK2300	b2306	hisP	8	57	7	G	13	M
8I 7	JW0836	ECK0843	b0852	rimK	8	57	4	E	7	I
8K 17	JW2478	ECK2489	b2493	yfgO	8	57	9	F	17	K
8A 20	JW1833	ECK1845	b1844	exoX	8	59	10	A	20	A
8M 4	JW3372	ECK3396	b3409	feoB	8	59	2	G	4	M
8A 22	JW1934	ECK1948	b1950	fliR	8	59	11	A	22	A
8K 6	JW3422	ECK3441	b3457	livH	8	59	3	F	6	K
8L 21	JW0558	ECK0561	b0569	nfrB	8	61	11	F	21	L
8L 15	JW2554	ECK2568	b2570	rseC	8	61	8	F	15	L
8F 1	JW2598	ECK2613	b2617	smpA	8	61	1	C	1	F
8F 3	JW2926	ECK2954	b2959	yggL	8	61	2	C	3	F
8D 10	JW2513	ECK2526	b2529	iscU	8	63	5	B	10	D
8H 22	JW4122	ECK4157	b4161	rsgA	8	63	11	D	22	H
9I 15	JW3103	ECK3122	b3134	agaW	9	65	8	E	15	I
9K 3	JW0737	ECK0743	b0754	aroG	9	65	2	F	3	K
9G 15	JW3096	ECK3115	b3127	garP	9	65	8	D	15	G
9E 19	JW3660	ECK3675	b3683	glvC	9	65	10	C	19	E
9K 19	JW3747	ECK3766	b3774	ilvC	9	65	10	F	19	K
9G 11	JW2514	ECK2527	b2530	iscS	9	65	6	D	11	G
9C 23	JW4065	ECK4097	b4104	phnE	9	65	12	B	23	C
9I 7	JW0657	ECK0652	b0660	ybeZ	9	65	4	E	7	I
9G 13	JW2976	ECK3001	b3009	yghB	9	65	7	D	13	G
9O 1	JW3634	ECK3650	b3660	yicL	9	65	1	H	1	O
9A 13	JW2906	ECK2934	b2939	yqgB	9	65	7	A	13	A
9C 19	JW5937	ECK3672	b4556	ysdC	9	65	10	B	19	C
9G 8	JW5004	ECK0036	b0035	caiE	9	67	4	D	8	G
9M 18	JW5225	ECK1412	b4428	hokB	9	67	9	G	18	M
9M 8	JW5018	ECK0211	b0211	mltD	9	67	4	G	8	M
9G 4	JW1390	ECK1392	b1395	paaH	9	67	2	D	4	G
9E 14	JW5100	ECK0729	b0740	tolB	9	67	7	C	14	E
9C 4	JW1219	ECK1224	b1229	tpr	9	67	2	B	4	C
9E 16	JW5141	ECK1007	b1016	ycdN	9	67	8	C	16	E
9I 24	JW5299	ECK1827	b1828	yebQ	9	67	12	E	24	I
9G 18	JW5203	ECK1314	b4524	ymjB	9	67	9	D	18	G
9A 20	JW5230	ECK1431	b4532	yncN	9	67	10	A	20	A
9B 7	JW5401	ECK2504	b2508	guaB	9	69	4	A	7	B
9F 21	JW5547	ECK3990	b3998	nfi	9	69	11	C	21	F
9J 11	JW5473	ECK2904	b2909	ygfB	9	69	6	E	11	J
9L 17	JW5519	ECK3100	b3110	yhaO	9	69	9	F	17	L
9N 23	JW5567	ECK3877	b3884	yihW	9	69	12	G	23	N
9B 5	JW5368	ECK2206	b2214	yojL	9	69	3	A	5	B
9J 7	JW5421	ECK2641	b4548	ypjJ	9	69	4	E	7	J
9L 12	JW5942	ECK3515	b3530	bcsC	9	71	6	F	12	L
9N 24	JW5737	ECK4142	b4410	ecnA	9	71	12	G	24	N
9D 20	JW5706	ECK3317	b3330	gspI	9	71	10	B	20	D
9F 8	JW5641	ECK3631	b3641	ttk	9	71	4	C	8	F
9D 10	JW5651	ECK3567	b3578	yiaN	9	71	5	B	10	D
9B 22	JW5716	ECK4042	b4050	yjbO	9	71	11	A	22	B
10E 17	JW5629	ECK3684	b4478	dgoD	10	73	9	C	17	E
10K 19	JW5946	ECK3423	b3438	gntR	10	73	10	F	19	K
10K 11	JW5430	ECK2698	b2703	srlE	10	73	6	F	11	K
10C 11	JW0478	ECK0483	b0489	ybbK	10	73	6	B	11	C
10G 3	JW5756	ECK4245	b4252	yjgK	10	73	2	D	3	G
10A 9	JW5791	ECK4344	b4354	yjiY	10	73	5	A	9	A
10O 6	JW5096	ECK0682	b0694	kdpE	10	75	3	H	6	O
10G 22	JW5212	ECK1360	b1362	rzpR	10	75	11	D	22	G
10I 2	JW5051	ECK0369	b0374	yaiU	10	75	1	E	2	I
10G 10	JW5116	ECK0860	b0869	ybjT	10	75	5	D	10	G
10E 20	JW5197	ECK1262	b1268	yciQ	10	75	10	C	20	E
10F 17	JW5355	ECK2127	b2134	pbpG	10	77	9	C	17	F
10B 11	JW5303	ECK1836	b1837	yebW	10	77	6	A	11	B
10N 17	JW5362	ECK2165	b2171	yeiP	10	77	9	G	17	N
10J 21	JW5395	ECK2425	b2430	yfeW	10	77	11	E	21	J
10B 13	JW5317	ECK1951	b1953	yodD	10	77	7	A	13	B
10B 8	JW5481	ECK2958	b2963	mltC	10	79	4	A	8	B
10D 20	JW2875	ECK2902	b2907	ubiH	10	79	10	B	20	D
10H 2	JW5426	ECK2651	b2657	yqaC	10	79	1	D	2	H
11I 1	JW3350	ECK3374	b3387	dam	11	81	1	E	1	I
11G 9	JW0196	ECK0200	b0200	gmhB	11	81	5	D	9	G
11G 3	JW3784	ECK3806	b3811	xerC	11	81	2	D	3	G
11M 17	JW0383	ECK0387	b0392	ykiA	11	81	9	G	17	M
11F 17	JW0920	ECK0928	b0937	ssuE	11	85	9	C	17	F
12C 23	JW5165	ECK1118	b1132	hflD	12	89	12	B	23	C
12A 19	JW3947	ECK3975	b3984	rplA	12	89	10	A	19	A
12I 9	JW2226	ECK2224	b2232	ubiG	12	89	5	E	9	I
12C 2	JW2556	ECK2570	b2572	rseA	12	91	1	B	2	C
12D 5	JW0870	ECK0878	b0887	cydD	12	93	3	B	5	D
12D 1	JW4326	ECK4352	b4362	dnaT	12	93	1	B	1	D
12B 1	JW3906	ECK3927	b3935	priA	12	93	1	A	1	B
12J 5	JW2795	ECK2823	b2827	thyA	12	93	3	E	5	J
12H 1	JW2308	ECK2305	b2311	ubiX	12	93	1	D	1	H
